# Supplementary material for: The amniotic fluid proteome changes with term labor and informs biomarker discovery in maternal plasma
Source: Sci Rep. 2023 Feb 23;13:3136. doi: 10.1038/s41598-023-28157-3 (PMC9950459; doi:10.1038/s41598-023-28157-3)
Supplement: Supplementary file 2 — Supplementary Information 2. [file 41598_2023_28157_MOESM2_ESM.xlsx]

## Sheet: Supplementary Table 1
Characteristics	Term no labor (n=21)	Term in labor (n=59)	p-value
Age (years)	24(21-26)	24(20-26)	0.949
African American ethnicity	20/21(95.2%)	55/59(93.2%)	1
Nulliparous	5/21(23.8%)	16/59(27.1%)	1
Birth weight (g)	3440(3220-3565)	3235(3052.5-3392.5)	0.015
Gestational age at venipuncture (weeks)	38.7(38.4-39.1)	39(38.5-39.4)	0.208
