# Supplementary material for: The amniotic fluid proteome changes with term labor and informs biomarker discovery in maternal plasma
Source: Sci Rep. 2023 Feb 23;13:3136. doi: 10.1038/s41598-023-28157-3 (PMC9950459; doi:10.1038/s41598-023-28157-3)
Supplement: Supplementary file 3 — Supplementary Information 3. [file 41598_2023_28157_MOESM3_ESM.xlsx]

## Sheet: Supplementary Table 2
ID	SYMBOL	Name	ENTREZ	logFC	p	q
SL004891	HNRNPA2B1	Heterogeneous nuclear ribonucleoproteins A2/B1	3181	2.10648	3.70778e-07	0.000354596
SL008071	YWHAQ	14-3-3 protein theta	10971	1.52338	5.70157e-07	0.000354596
SL001731	ENO2	Gamma-enolase	2026	2.30029	8.12051e-07	0.000354596
SL005679	TPT1	Translationally-controlled tumor protein	7178	1.70658	1.55897e-06	0.000484389
SL004815	YWHAB	14-3-3 protein beta/alpha	7529	1.27632	1.84881e-06	0.000484389
SL015510	ISG15	Ubiquitin-like protein ISG15	9636	1.516	8.84399e-06	0.00193094
SL003646	TPM4	Tropomyosin alpha-4 chain	7171	1.37407	4.14641e-05	0.00775971
SL004768	AIF1	Allograft inflammatory factor 1	199	1.39868	5.0853e-05	0.00832719
SL017611	YWHAB,YWHAE,YWHAG,YWHAH,YWHAQ,YWHAZ,SFN	14-3-3 protein family	7532 7533	1.28955	7.1856e-05	0.00906447
SL001729	CSF3	Granulocyte colony-stimulating factor	1440	1.90246	7.48115e-05	0.00906447
SL004337	FGF19	Fibroblast growth factor 19	9965	-0.699064	8.03544e-05	0.00906447
SL003650	ENO1	Alpha-enolase	2023	3.43503	9.19201e-05	0.00906447
SL006705	PFDN5	Prefoldin subunit 5	5204	0.998586	9.91429e-05	0.00906447
SL004910	ALDOA	Fructose-bisphosphate aldolase A	226	2.45563	0.000102432	0.00906447
SL009791	HNRNPAB	Heterogeneous nuclear ribonucleoprotein A/B	3182	1.44275	0.000106874	0.00906447
SL004812	TPI1	Triosephosphate isomerase	7167	1.42541	0.000110711	0.00906447
SL000039	CXCL8	Interleukin-8	3576	1.55292	0.0001261	0.00971708
SL008143	UBE2N	Ubiquitin-conjugating enzyme E2 N	7334	1.03371	0.000162004	0.0103188
SL011073	XPNPEP1	Xaa-Pro aminopeptidase 1	7511	0.97981	0.000162296	0.0103188
SL000064	KLK7	Kallikrein-7	5650	0.963885	0.000164827	0.0103188
SL012469	GPC5	Glypican-5	2262	-0.554581	0.000167948	0.0103188
SL004306	UBE2I	SUMO-conjugating enzyme UBC9	7329	1.41634	0.000186484	0.0103188
SL004919	PRDX1	Peroxiredoxin-1	5052	0.979368	0.000191558	0.0103188
SL011499	PPY	Pancreatic hormone	5539	-0.698753	0.000195696	0.0103188
SL005694	PRDX6	Peroxiredoxin-6	9588	1.35429	0.000196924	0.0103188
SL004899	HSPA8	Heat shock cognate 71 kDa protein	3312	1.00113	0.00021844	0.0107062
SL004914	PPA1	Inorganic pyrophosphatase	5464	1.25561	0.000220662	0.0107062
SL005688	YWHAZ	14-3-3 protein zeta/delta	7534	0.741299	0.000243385	0.0113869
SL001737	SFN	14-3-3 protein sigma	2810	1.20733	0.000281748	0.0127272
SL004984	YWHAE	14-3-3 protein epsilon	7531	0.756814	0.000296053	0.0129276
SL013548	IL34	Interleukin-34	146433	0.548705	0.000320588	0.0131122
SL005308	PSME3	Proteasome activator complex subunit 3	10197	-0.670778	0.000328658	0.0131122
SL007221	STAT3	Signal transducer and activator of transcription 3	6774	0.997361	0.000330307	0.0131122
SL005358	PEBP1	Phosphatidylethanolamine-binding protein 1	5037	1.89594	0.000347074	0.0133726
SL000581	SOD1	Superoxide dismutase [Cu-Zn]	6647	-0.643056	0.000364062	0.0135213
SL005161	FGF12	Fibroblast growth factor 12	2257	-0.665068	0.000372289	0.0135213
SL004457	SERPINE2	Glia-derived nexin	5270	-1.00658	0.000390128	0.0135213
SL003655	TKT	Transketolase	7086	1.22272	0.000397352	0.0135213
SL004811	TAGLN2	Transgelin-2	8407	0.904903	0.000411597	0.0135213
SL017614	AKT1 AKT2 AKT3	RAC-alpha/beta/gamma serine/threonine-protein kinase	207 208 10000	1.24426	0.000412866	0.0135213
SL004853	ICOSLG	ICOS ligand	23308	1.62228	0.000605196	0.0191309
SL005574	ACY1	Aminoacylase-1	95	1.79106	0.000613358	0.0191309
SL000433	GCG	Glucagon	2641	-0.502092	0.000667316	0.0203298
SL008176	PSME1	Proteasome activator complex subunit 1	5720	0.959331	0.000692322	0.0204252
SL007453	MAPK11	Mitogen-activated protein kinase 11	5600	-0.54887	0.000701629	0.0204252
SL003800	KLK4	Kallikrein-4	9622	-0.575615	0.000731611	0.020835
SL007756	GDF2	Growth/differentiation factor 2	2658	-0.4793	0.000812972	0.0226594
SL004063	FGFR3	Fibroblast growth factor receptor 3	2261	-0.595805	0.000852849	0.0232707
SL011448	TNFRSF4	Tumor necrosis factor receptor superfamily member 4	7293	-0.797977	0.000895574	0.0232707
SL006910	CTSV	Cathepsin L2	1515	1.62245	0.000904962	0.0232707
SL001718	IL13	Interleukin-13	3596	-0.413858	0.000905957	0.0232707
SL003542	EHMT2	Histone-lysine N-methyltransferase EHMT2	10919	-0.547689	0.000943158	0.0237603
SL004484	SFTPD	Pulmonary surfactant-associated protein D	6441	1.90613	0.000986129	0.0242548
SL008072	COL8A1	Collagen alpha-1(VIII) chain	1295	-0.497119	0.000999814	0.0242548
SL003186	XCL1	Lymphotactin	6375	-0.670002	0.00102401	0.0243711
SL007217	IFNGR2	Interferon gamma receptor 2	3460	-0.431787	0.00104182	0.0243711
SL008835	ASGR1	Asialoglycoprotein receptor 1	432	-0.4365	0.00112058	0.025424
SL014684	OAS1	2'-5'-oligoadenylate synthase 1	4938	-0.69103	0.00114526	0.025424
SL003461	POMC	Corticotropin	5443	-0.435189	0.00115746	0.025424
SL004924	EIF4H	Eukaryotic translation initiation factor 4H	7458	1.27923	0.00116446	0.025424
SL000409	MAPK3	Mitogen-activated protein kinase 3	5595	0.780093	0.00122247	0.026253
SL014289	KIR3DS1	Killer cell immunoglobulin-like receptor 3DS1	3813	-0.678534	0.00124843	0.026302
SL010503	MAPKAPK2	MAP kinase-activated protein kinase 2	9261	-0.631714	0.00129996	0.026302
SL018938	SUMO3	Small ubiquitin-related modifier 3	6613	1.00209	0.00132038	0.026302
SL000045	IGFBP3	Insulin-like growth factor-binding protein 3	3486	0.785783	0.00133341	0.026302
SL003189	CCL19	C-C motif chemokine 19	6363	-0.957168	0.00134414	0.026302
SL004118	ACP5	Tartrate-resistant acid phosphatase type 5	54	0.887838	0.00134521	0.026302
SL007145	NR1D1	Nuclear receptor subfamily 1 group D member 1	9572	-0.447301	0.00138154	0.0264486
SL004342	FGF8	Fibroblast growth factor 8 isoform B	2253	-0.631218	0.00139309	0.0264486
SL005215	CD33	Myeloid cell surface antigen CD33	945	-0.522938	0.0014477	0.0270927
SL008466	HAAO	3-hydroxyanthranilate 3,4-dioxygenase	23498	1.1103	0.00154351	0.0277312
SL010524	WNK3	Serine/threonine-protein kinase WNK3	65267	-0.60831	0.0015819	0.0277312
SL005235	NANOG	Homeobox protein NANOG	79923	-0.628816	0.00160496	0.0277312
SL010250	STIP1	Stress-induced-phosphoprotein 1	10963	1.00433	0.00160865	0.0277312
SL016969	CSRP3	Cysteine and glycine-rich protein 3	8048	0.721715	0.00162275	0.0277312
SL010520	AURKB	Aurora kinase B	9212	-0.635933	0.00162997	0.0277312
SL000481	IL5	Interleukin-5	3567	-0.594958	0.00163	0.0277312
SL007242	MAP2K3	Dual specificity mitogen-activated protein kinase kinase 3	5606	-0.541352	0.00166599	0.02798
SL014028	ENTPD5	Ectonucleoside triphosphate diphosphohydrolase 5	957	-0.456176	0.00170682	0.0279937
SL000164	MB	Myoglobin	4151	0.855902	0.00175623	0.0279937
SL004136	TYRO3	Tyrosine-protein kinase receptor TYRO3	7301	-0.438067	0.00175867	0.0279937
SL007024	GREM1	Gremlin-1	26585	-0.511283	0.00176202	0.0279937
SL004345	GDF11	Growth/differentiation factor 11	10220	-0.513908	0.00183037	0.0279937
SL003648	GDI2	Rab GDP dissociation inhibitor beta	2665	1.61347	0.00183741	0.0279937
SL007206	THBS2	Thrombospondin-2	7058	0.979441	0.00185099	0.0279937
SL004081	DCN	Decorin	1634	0.996278	0.00185332	0.0279937
SL003647	ANXA6	Annexin A6	309	0.783767	0.00186117	0.0279937
SL014148	ROBO3	Roundabout homolog 3	64221	-0.667331	0.00188049	0.0279937
SL002783	CTF1	Cardiotrophin-1	1489	-0.52235	0.00195053	0.0285773
SL013240	CRK	Adapter molecule crk	1398	0.584782	0.00196333	0.0285773
SL005204	KLRK1	NKG2-D type II integral membrane protein	22914	-0.645687	0.00198838	0.028624
SL011588	RPS3A	40S ribosomal protein S3a	6189	-0.571719	0.00206593	0.0294171
SL016129	FAM107B	Protein FAM107B	83641	-0.459563	0.00216517	0.0302385
SL002722	CD38	ADP-ribosyl cyclase/cyclic ADP-ribose hydrolase 1	952	-0.643813	0.00220344	0.0302385
SL004860	HTRA2	Serine protease HTRA2, mitochondrial	27429	0.69399	0.00221534	0.0302385
SL005207	NCR1	Natural cytotoxicity triggering receptor 1	9437	-0.823178	0.00221595	0.0302385
SL003522	ERP29	Endoplasmic reticulum resident protein 29	10961	0.616359	0.00232429	0.0313899
SL010529	UFC1	Ubiquitin-fold modifier-conjugating enzyme 1	51506	0.829045	0.00241561	0.0322088
SL009629	MBD4	Methyl-CpG-binding domain protein 4	8930	-0.497038	0.0024341	0.0322088
SL003700	BAD	Bcl2-associated agonist of cell death	572	0.56677	0.00250472	0.0325165
SL004269	GHRL	Appetite-regulating hormone	51738	-0.519919	0.002507	0.0325165
SL000551	PRKCA	Protein kinase C alpha type	5578	-0.633159	0.00255984	0.0328764
SL011768	NUDCD3	NudC domain-containing protein 3	23386	-0.630879	0.00265886	0.0338165
SL007356	NOTCH2	Neurogenic locus notch homolog protein 2	4853	-0.628594	0.00273369	0.034434
SL007828	NRG4	Neuregulin-4	145957	-0.39559	0.003034	0.0378528
SL002542	KRAS	GTPase KRas	3845	-0.436466	0.00315294	0.0388778
SL006189	KIF23	Kinesin-like protein KIF23	9493	-0.483596	0.00317551	0.0388778
SL011532	ETHE1	Persulfide dioxygenase ETHE1, mitochondrial	23474	-0.368403	0.00327872	0.0396899
SL008331	PA2G4	Proliferation-associated protein 2G4	5036	-0.703482	0.00330244	0.0396899
SL004142	EFNB3	Ephrin-B3	1949	-0.736205	0.00353889	0.041167
SL000480	IL4	Interleukin-4	3565	-0.515972	0.00356476	0.041167
SL000408	EPO	Erythropoietin	2056	-0.693865	0.00359743	0.041167
SL000396	CYCS	Cytochrome c	54205	0.771564	0.00360408	0.041167
SL011100	CD226	CD226 antigen	10666	-0.626639	0.00361473	0.041167
SL004823	PPIA	Peptidyl-prolyl cis-trans isomerase A	5478	1.76684	0.00367475	0.041167
SL017612	HSP90AA1 HSP90AB1	Heat shock protein HSP 90-alpha/beta	3320 3326	1.04664	0.00371982	0.041167
SL001761	TNNI3	Troponin I, cardiac muscle	7137	-0.581745	0.00372598	0.041167
SL003524	PDIA3	Protein disulfide-isomerase A3	2923	1.06701	0.00374403	0.041167
SL003179	ITGA1 ITGB1	Integrin alpha-I: beta-1 complex	3672 3688	0.745069	0.00375899	0.041167
SL004827	S100A6	Protein S100-A6	6277	0.46183	0.00378458	0.041167
SL011530	DYNLRB1	Dynein light chain roadblock-type 1	83658	-0.442241	0.00381383	0.041167
SL008574	OMD	Osteomodulin	4958	1.44254	0.00388921	0.041167
SL004747	APOM	Apolipoprotein M	55937	-0.609289	0.00389406	0.041167
SL018971	ZNRF3	E3 ubiquitin-protein ligase ZNRF3	84133	-0.485964	0.00390484	0.041167
SL014208	CRTAM	Cytotoxic and regulatory T-cell molecule	56253	-0.505303	0.00392815	0.041167
SL004920	CFL1	Cofilin-1	1072	0.719177	0.00396695	0.0412437
SL008039	AKR1A1	Alcohol dehydrogenase [NADP(+)]	10327	1.46749	0.00408579	0.0421447
SL004008	PRTN3	Myeloblastin	5657	1.90374	0.00412184	0.0421845
SL000645	MMP10	Stromelysin-2	4319	0.951585	0.00423147	0.0429708
SL006992	MATN3	Matrilin-3	4148	-0.389182	0.00432556	0.0435884
SL014029	SPHK2	Sphingosine kinase 2	56848	-0.495776	0.00454075	0.0454075
SL016548	PRKAA1 PRKAB1 PRKAG1	AMP Kinase (alpha1beta1gamma1)	5562 5564 5571	-0.7217	0.00470646	0.0467081
SL009768	CBX5	Chromobox protein homolog 5	23468	-0.415515	0.00487978	0.0474685
SL000638	CDH2	Cadherin-2	1000	-0.551682	0.00488732	0.0474685
SL004759	EIF5	Eukaryotic translation initiation factor 5	1983	0.47139	0.00489179	0.0474685
SL000530	OSM	Oncostatin-M	5008	-0.37209	0.00514506	0.0491769
SL003915	KLK8	Kallikrein-8	11202	0.581931	0.00524775	0.0491769
SL000454	HSP90AB1	Heat shock protein HSP 90-beta	3326	1.0096	0.00525175	0.0491769
SL008611	NAAA	N-acylethanolamine-hydrolyzing acid amidase	27163	-0.815076	0.00525912	0.0491769
SL014069	PCSK7	Proprotein convertase subtilisin/kexin type 7	9159	-0.406091	0.00526904	0.0491769
SL002702	PIM1	Serine/threonine-protein kinase pim-1	5292	-0.665444	0.00529309	0.0491769
SL000526	MMP8	Neutrophil collagenase	4317	2.0036	0.00536626	0.0495056
SL005206	NCR2	Natural cytotoxicity triggering receptor 2	9436	-0.460949	0.0055229	0.0505944
SL006694	CNDP1	Beta-Ala-His dipeptidase	84735	1.45905	0.0055862	0.0506686
SL000344	CTSD	Cathepsin D	1509	0.509312	0.0056639	0.0506686
SL005352	FABP5	Fatty acid-binding protein, epidermal	2171	-0.447651	0.00567463	0.0506686
SL005184	IL12B IL23A	Interleukin-23	3593 51561	-0.463477	0.00568572	0.0506686
SL000540	PLG	Plasmin	5340	-0.404833	0.00581119	0.0511491
SL004160	NTRK2	BDNF/NT-3 growth factors receptor	4915	-0.455315	0.00581772	0.0511491
SL014111	KIRREL3	Kin of IRRE-like protein 3	84623	-0.479867	0.0060029	0.0524253
SL005236	NOV	Protein NOV homolog	4856	-0.412617	0.00623533	0.0538617
SL002640	PGF	Placenta growth factor	5228	-0.512464	0.0062496	0.0538617
SL003722	AKT2	RAC-beta serine/threonine-protein kinase	208	-0.52738	0.00631577	0.0540762
SL003774	BCL2L2	Bcl-2-like protein 2	599	-0.382725	0.00640044	0.0544453
SL006131	FABP1	Fatty acid-binding protein, liver	2168	-0.553354	0.00651047	0.0547467
SL008382	CST5	Cystatin-D	1473	1.40833	0.00651945	0.0547467
SL004771	AURKA	Aurora kinase A	6790	-0.429405	0.00676743	0.0564671
SL004591	CSF3R	Granulocyte colony-stimulating factor receptor	1441	-0.56887	0.00685662	0.0565485
SL000542	ITGA2B ITGB3	Integrin alpha-IIb: beta-3 complex	3674 3690	-0.465483	0.00686352	0.0565485
SL000640	NID1	Nidogen-1	4811	0.73186	0.00696152	0.0569974
SL004654	GZMH	Granzyme H	2999	-0.501856	0.0070791	0.0576001
SL004067	PLA2G10	Group 10 secretory phospholipase A2	8399	-0.657472	0.00744706	0.06022
SL001802	IFNG	Interferon gamma	3458	-0.414095	0.00754019	0.0602618
SL010375	ASAH2	Neutral ceramidase	56624	-0.581966	0.00758622	0.0602618
SL014113	NLGN4X	Neuroligin-4, X-linked	57502	-0.830262	0.00759023	0.0602618
SL003738	CD80	T-lymphocyte activation antigen CD80	941	-0.439403	0.00782524	0.0617534
SL010328	MED1	Mediator of RNA polymerase II transcription subunit 1	5469	0.608888	0.00803863	0.0627749
SL000017	VWF	von Willebrand factor	7450	0.627497	0.00806577	0.0627749
SL008504	GNS	N-acetylglucosamine-6-sulfatase	2799	0.783224	0.00809844	0.0627749
SL010528	UFM1	Ubiquitin-fold modifier 1	51569	0.746811	0.00840162	0.0647419
SL004723	HDAC8	Histone deacetylase 8	55869	-0.419645	0.00851449	0.0652279
SL001998	TFPI	Tissue factor pathway inhibitor	7035	0.627905	0.00865256	0.0659003
SL006476	NMT1	Glycylpeptide N-tetradecanoyltransferase 1	4836	-0.624913	0.00876963	0.0664059
SL000589	CGA TSHB	Thyroid Stimulating Hormone	1081 12372	-0.580193	0.00896022	0.0674592
SL000588	TPO	Thyroid peroxidase	7173	-0.488005	0.00902324	0.0675454
SL000517	CCL13	C-C motif chemokine 13	6357	-0.377963	0.00913711	0.0679578
SL007729	ERAP1	Endoplasmic reticulum aminopeptidase 1	51752	1.12532	0.00918208	0.0679578
SL000137	BTC	Betacellulin	685	-0.405056	0.00931934	0.0685861
SL016549	PRKAA2 PRKAB2 PRKAG1	AMP Kinase (alpha2beta2gamma1)	5563 5565 5571	-0.478623	0.00942097	0.0689276
SL001880	IFNB1	Interferon beta	3456	-0.35527	0.00949113	0.0689276
SL019019	PIANP	PILR alpha-associated neural protein	196500	0.916412	0.00952358	0.0689276
SL004844	EPHA5	Ephrin type-A receptor 5	2044	-0.551265	0.00958601	0.0689982
SL004157	TNFRSF10B	Tumor necrosis factor receptor superfamily member 10B	8795	-0.446556	0.00973895	0.069716
SL000252	A2M	Alpha-2-macroglobulin	2	0.660383	0.0098305	0.0699889
SL010616	PTPN11	Tyrosine-protein phosphatase non-receptor type 11	5781	0.948091	0.0100361	0.0709036
SL001713	IL17A	Interleukin-17A	3605	-0.408373	0.0100789	0.0709036
SL007358	PRKCQ	Protein kinase C theta type	5588	-0.39476	0.0101487	0.0709036
SL009202	AMICA1	Junctional adhesion molecule-like	120425	-0.341839	0.0102299	0.0709036
SL006913	FYN	Tyrosine-protein kinase Fyn	2534	-0.432485	0.0102376	0.0709036
SL010619	TPSG1	Tryptase gamma	25823	-0.705418	0.0102837	0.0709036
SL004297	NRG1	Neuregulin-1	3084	-0.460507	0.0105668	0.0721902
SL005195	LAG3	Lymphocyte activation gene 3 protein	3902	-0.475522	0.0105806	0.0721902
SL000339	CA2	Carbonic anhydrase 2	760	-0.335392	0.0106398	0.0722181
SL001777	CST3	Cystatin-C	1471	1.44862	0.0108342	0.0731591
SL012457	NXPH1	Neurexophilin-1	30010	-0.436559	0.0109965	0.0738741
SL011616	EIF4A3	Eukaryotic initiation factor 4A-III	9775	-0.425571	0.0111224	0.0743384
SL007804	BGN	Biglycan	633	0.73408	0.0112063	0.0744814
SL002036	FGFR4	Fibroblast growth factor receptor 4	2264	-0.373494	0.0112575	0.0744814
SL008008	ARG1	Arginase-1	383	1.19297	0.0114249	0.0752092
SL011068	IL17RC	Interleukin-17 receptor C	84818	-0.446909	0.0117038	0.07666
SL003320	FIGF	Vascular endothelial growth factor D	2277	-0.545384	0.0118358	0.0771386
SL011180	HK1	Hexokinase-1	3098	-0.714117	0.0119658	0.0775998
SL010502	MAPK8	Mitogen-activated protein kinase 8	5599	-0.594705	0.0121816	0.0786102
SL019978	IFNA7	Interferon alpha-7	3444	-0.591692	0.0122449	0.0786314
SL001890	TACSTD2	Tumor-associated calcium signal transducer 2	4070	-0.387043	0.0123255	0.0787629
SL014269	KIR3DL2	Killer cell immunoglobulin-like receptor 3DL2	3812	-0.358225	0.012458	0.0792115
SL007631	SOST	Sclerostin	50964	-0.483642	0.0125398	0.0792115
SL006993	MAPK13	Mitogen-activated protein kinase 13	5603	-0.367142	0.0125836	0.0792115
SL000451	HSPA1A	Heat shock 70 kDa protein 1A	3303	0.607494	0.0126376	0.0792115
SL005197	SCARB2	Lysosome membrane protein 2	950	0.68528	0.0128024	0.0798628
SL010489	CAMK1	Calcium/calmodulin-dependent protein kinase type 1	8536	0.550427	0.0130636	0.0811056
SL000539	GPI	Glucose-6-phosphate isomerase	2821	1.27336	0.0134518	0.0827799
SL003803	ERBB4	Receptor tyrosine-protein kinase erbB-4	2066	-0.357255	0.0135572	0.0827799
SL000142	TYMS	Thymidylate synthase	7298	-0.60943	0.0136594	0.0827799
SL003300	CCL16	C-C motif chemokine 16	6360	-0.698303	0.013678	0.0827799
SL003188	CXCL9	C-X-C motif chemokine 9	4283	-0.470429	0.0136947	0.0827799
SL000006	SERPINE1	Plasminogen activator inhibitor 1	5054	1.17759	0.0137124	0.0827799
SL008837	CD63	CD63 antigen	967	-0.540598	0.0137777	0.0827928
SL004580	MSR1	Macrophage scavenger receptor types I and II	4481	-0.441817	0.0138708	0.0829446
SL000011	AFP	alpha-Fetoprotein	174	-0.816829	0.0139296	0.0829446
SL013988	CHST2	Carbohydrate sulfotransferase 2	9435	-0.616484	0.0141469	0.083857
SL000306	NPPB	Brain natriuretic peptide 32	4879	-0.369147	0.0142244	0.0839371
SL011509	PYY	Peptide YY	5697	-0.58652	0.014508	0.084802
SL004642	ADAM9	Disintegrin and metalloproteinase domain-containing protein 9	8754	0.650694	0.0145916	0.084802
SL000521	MMP1	Interstitial collagenase	4312	1.48806	0.0147108	0.084802
SL008178	DPT	Dermatopontin	1805	0.539805	0.0147237	0.084802
SL004644	EDA	Ectodysplasin-A, secreted form	1896	-0.44027	0.0147448	0.084802
SL006924	AGRP	Agouti-related protein	181	-0.402464	0.0147594	0.084802
SL005155	TDGF1	Teratocarcinoma-derived growth factor 1	6997	-0.390805	0.0148405	0.0848952
SL004714	LIFR	Leukemia inhibitory factor receptor	3977	-0.576338	0.0150212	0.0855556
SL000508	LTA LTB	Lymphotoxin alpha2:beta1	4049 4050	-0.553491	0.0151897	0.0859011
SL003735	TNFSF9	Tumor necrosis factor ligand superfamily member 9	8744	-0.573625	0.015282	0.0859011
SL000546	PRL	Prolactin	5617	1.12934	0.0153868	0.0859011
SL017328	MYBPC1	Myosin-binding protein C, slow-type	4604	-0.360816	0.0154092	0.0859011
SL000462	IGFBP1	Insulin-like growth factor-binding protein 1	3484	0.811464	0.0154507	0.0859011
SL008193	NID2	Nidogen-2	22795	0.849353	0.0154753	0.0859011
SL004332	PROK1	Prokineticin-1	84432	-0.345187	0.0157702	0.0871684
SL008956	ARSB	Arylsulfatase B	411	-0.467893	0.0158623	0.0872192
SL005171	IGFBP4	Insulin-like growth factor-binding protein 4	3487	1.27702	0.015951	0.0872192
SL004492	TLR2	Toll-like receptor 2	7097	-0.423069	0.0159791	0.0872192
SL000087	IL6	Interleukin-6	3569	1.14979	0.0163037	0.0886215
SL000007	ESR1	Estrogen receptor	2099	-0.502946	0.0164353	0.0886383
SL000563	CCL5	C-C motif chemokine 5	6352	-0.626566	0.0164421	0.0886383
SL002505	NPPA	Atrial natriuretic factor	4878	-0.400482	0.0170816	0.0917086
SL014130	CHST6	Carbohydrate sulfotransferase 6	4166	-0.469732	0.0173739	0.0927045
SL018891	DSCAM	Down syndrome cell adhesion molecule	1826	-0.395123	0.0174086	0.0927045
SL006480	PRSS3	Trypsin-3	5646	-0.360691	0.0175523	0.0930912
SL007620	IL12RB2	Interleukin-12 receptor subunit beta-2	3595	-0.454181	0.0177828	0.0939334
SL011071	PDGFC	Platelet-derived growth factor C	56034	-0.399427	0.0179151	0.0942523
SL004851	ACVRL1	Serine/threonine-protein kinase receptor R3	94	-0.415155	0.0183065	0.095926
SL004182	PLA2G5	Calcium-dependent phospholipase A2	5322	-0.486103	0.0186809	0.0974977
