# Supplementary material for: The amniotic fluid proteome changes with term labor and informs biomarker discovery in maternal plasma
Source: Sci Rep. 2023 Feb 23;13:3136. doi: 10.1038/s41598-023-28157-3 (PMC9950459; doi:10.1038/s41598-023-28157-3)
Supplement: Supplementary file 4 — Supplementary Information 4. [file 41598_2023_28157_MOESM4_ESM.xlsx]

## Sheet: Supplementary Table 3
Gene ontology	Description	setSize	NES	qvalues	Direction	core_enrichment
Molecular function	RNA BINDING	92	2.52073	1.17843e-05	Enriched in TIL	HNRNPA2B1/TPT1/YWHAG/ENO1/ALDOA/HNRNPAB/UBE2N/UBE2I/PRDX1/HSPA8/YWHAZ/YWHAE/STAT3/PEBP1/EIF4H/SUMO2/STIP1/GDI2/DCN/PPIA/HSP90AA1/PDIA3/EIF5/HSP90AB1/HSPA1A/S100A4/GRB2/GRN/PARK7/LGALS3/IMPDH1/HSPD1/RPS27A
Cellular component	SECRETORY GRANULE	210	1.97962	0.000184546	Enriched in TIL	ALDOA/KLK7/PRDX6/HSPA8/GDI2/THBS2/PPIA/HSP90AA1/ITGA1/PRTN3/KLK8/HSP90AB1/MMP8/CTSD/VWF/GNS/A2M/CST3/ARG1/HSPA1A/GPI/SERPINE1/MAPK14/BPI/CFD/S100A12/PPBP/PTPN6/MPO/GRN/GSTP1/CLU/CTSA/SERPINA3/CTSG/CAT/CXCL1/SERPINF2/EGF/C3/PGLYRP1/APP/MMP9/PLAUR/LGALS3/TIMP2/IMPDH1/GSN/CTSS/DBNL/MFGE8/TIMP1/HSPD1/F5/PRKACA/LILRB2/ECM1/FTH1/IGF2R/PRKCD/AZU1/MAPK1/CD36/COTL1/KLK5/KNG1/CAPN1/KLK11/OLR1/SIRPA/SIGLEC9…
Cellular component	FICOLIN 1 RICH GRANULE	55	2.41934	0.000546056	Enriched in TIL	ALDOA/HSPA8/PPIA/HSP90AA1/HSP90AB1/CTSD/GNS/CST3/HSPA1A/GPI/MAPK14/CFD/GSTP1/CAT/MMP9/LGALS3/TIMP2/IMPDH1/GSN/CTSS/DBNL/LILRB2/FTH1/MAPK1/COTL1/CAPN1/SIRPA/CTSB/CTSZ/RAC1/PSMA2/PAFAH1B2/CTSH
Cellular component	FICOLIN 1 RICH GRANULE LUMEN	45	2.47301	0.000633164	Enriched in TIL	ALDOA/HSPA8/PPIA/HSP90AA1/HSP90AB1/CTSD/GNS/CST3/HSPA1A/GPI/MAPK14/CFD/GSTP1/CAT/MMP9/TIMP2/IMPDH1/GSN/CTSS/DBNL/FTH1/MAPK1/COTL1/CAPN1/CTSB/CTSZ/PSMA2/PAFAH1B2/CTSH
Cellular component	PIGMENT GRANULE	23	2.53814	0.000633164	Enriched in TIL	YWHAB/PRDX1/HSPA8/YWHAZ/YWHAE/ANXA6/ERP29/HSP90AA1/PDIA3/HSP90AB1/CTSD
Cellular component	SECRETORY VESICLE	218	1.84455	0.000633164	Enriched in TIL	ALDOA/KLK7/PRDX6/HSPA8/GDI2/THBS2/PPIA/HSP90AA1/ITGA1/PRTN3/KLK8/HSP90AB1/MMP8/CTSD/VWF/GNS/A2M/CST3/ARG1/HSPA1A/GPI/SERPINE1/MAPK14/BPI/CFD/S100A12/PPBP/PTPN6/MPO/GRN/GSTP1/CLU/CTSA/SERPINA3/CTSG/CAT/CXCL1/SERPINF2/EGF/C3/PGLYRP1/APP/MMP9/PLAUR/LGALS3/TIMP2/IMPDH1/GSN/CTSS/DBNL/MFGE8/TIMP1/HSPD1/F5/PRKACA/LILRB2/ECM1/FTH1/IGF2R/PRKCD/AZU1/MAPK1/CD36/COTL1/KLK5/KNG1/CAPN1/KLK11/OLR1/SIRPA/SIGLEC9…
Cellular component	VESICLE LUMEN	127	2.08627	0.000642601	Enriched in TIL	ALDOA/PRDX6/HSPA8/GDI2/PPIA/HSP90AA1/PRTN3/HSP90AB1/MMP8/CTSD/VWF/GNS/A2M/ARG1/GPI/SERPINE1/MAPK14/BPI/CFD/S100A12/PPBP/PTPN6/MPO/GRN/GSTP1/CLU/CTSA/SERPINA3/CTSG/CAT/CXCL1/SERPINF2/EGF/C3/PGLYRP1/APP/TIMP2/IMPDH1/GSN/DBNL/TIMP1/F5/ECM1/PRKCD/AZU1/MAPK1/COTL1/KNG1/HRG/CHI3L1/ARSA/VEGFA/THBS1/FGA/CTSZ/SLPI/LYZ/PSMA2/PAFAH1B2/CTSH/ITIH4/ANXA2/RETN/TF/SERPINA1/DPP7/CHIT1
Biological process	PROTEOLYSIS	297	1.73059	0.000959273	Enriched in TIL	ISG15/ENO1/UBE2N/XPNPEP1/KLK7/UBE2I/SFN/STAT3/PEBP1/AKT1/PSME1/CTSV/SUMO2/HTRA2/BAD/CYCS/PDIA3/PRTN3/MMP10/KLK8/HSP90AB1/MMP8/CNDP1/CTSD/CST5/TFPI/ERAP1/A2M/CST3/HSPA1A/GPI/SERPINE1/ADAM9/MMP1/CFD/CD5L/GRN/LGMN/CLU/REN/CPB2/CTSA/SERPINA3/CTSG/SERPINF2/EGF/APOE/C3/AGT/APP/MMP9/PLAUR/PARK7/PI3/TIMP2/GSN/CASP3/CTSS/CST2/TIMP1/HSPD1/CST4/RPS27A/GAS1/PRKACA/MMP12/FAS/VSIR/VTN/ECM1/SERPINC1/HGFAC/GPC3/…
Cellular component	VACUOLAR LUMEN	55	2.30745	0.000959273	Enriched in TIL	CSF3/PRDX6/HSPA8/CTSV/GDI2/DCN/HSP90AA1/OMD/PRTN3/CTSD/GNS/BGN/ARG1/SCARB2/BPI/MPO/GRN/LGMN/CTSA/SERPINA3/CTSG/C3/IMPDH1/CTSS/GPC3/IDS/PRKCD/LUM/AZU1/ACAN/MAPK1
Biological process	POSITIVE REGULATION OF CELL POPULATION PROLIFERATION	278	-1.79465	0.00166969	Enriched in TNL	CCL11/NOG/NTN1/PRKCI/TYK2/DLL1/HBEGF/IL10/IL3/TNFSF4/HMGB1/TLR4/INS/FGFR2/BCL2/CLEC7A/PLCG1/TGFB2/HIF1A/GDNF/CDK1/FGF17/VIP/JUN/TNFSF13B/TSLP/IL27RA/CD70/DDR2/CCN2/PIK3CA/CSF2/MDM2/TEK/FGF23/FGF9/TGFBR2/F3/CD274/ADAMTS1/IL7R/TGFB3/PDGFRB/BMP10/IL1A/MST1R/THPO/ADM/GFAP/CCNB1/PRKCZ/EGFR/FGF18/CRLF2/FGF6/FGF20/CXCL12/PTGS2/CD86/PLA2G1B/IL12RB1/FCRL3/TNFRSF13C/CCL26/PDGFA/IL23R/MATK/ABL1/F2/PTH/IL2/T…
Cellular component	INTRINSIC COMPONENT OF PLASMA MEMBRANE	250	-1.78858	0.00187164	Enriched in TNL	DLL1/ADGRE5/LYPD3/IL10RB/HBEGF/TNFSF4/TLR4/HJV/FGFR2/RTN4R/JAG2/IL22RA1/RNF43/MMP14/KLRF1/FCGR1A/ENPP7/IL22RA2/ENTPD1/IL27RA/CD70/DDR2/CD4/CNTN5/ADGRE2/CSF2/TEK/ULBP2/TGFBR2/TNFRSF18/F3/LRP1/LRRTM3/KIR2DL4/PDGFRB/MST1R/EDA2R/MUC1/MMP16/EGFR/ICAM3/IFNAR1/SLITRK1/GHR/CNTN2/IL12RB1/FCRL3/ULBP1/IL23R/GP1BA/CD83/TNFSF8/FOLH1/IL17RB/IFNGR1/TNF/ICAM1/TNFRSF9/IFNL1/GPC2/ERBB2/NCR3/FASLG/ACVRL1/IL12RB2/DS…
Molecular function	SIGNALING RECEPTOR REGULATOR ACTIVITY	245	-1.78936	0.00187164	Enriched in TNL	VEGFC/CXCL6/DKKL1/IL18BP/CCL22/TFF1/IL25/FST/IL7/CCL8/CLEC11A/FGF4/FGF5/CXCL10/IL20/CCL24/C5/CXCL5/FLT3LG/CXCL13/IGF1/CCL1/CCL2/IL1B/CCL11/CDNF/CCL17/HBEGF/IL10/ADCYAP1/IL3/TNFSF4/HMGB1/INS/JAG2/TGFB2/GDNF/NBL1/FGF17/BMP7/VIP/TNFSF13B/TSLP/WFIKKN1/CD70/CCN2/CSF2/TG/CCL25/ARTN/CDK5/CCL27/FGF23/FGF9/ANGPT4/GRP/CCN6/TGFB3/IL36A/BMP10/IL1A/GDF5/THPO/ADM/FGF18/FGF6/FGF20/CXCL12/CCL26/PDGFA/CCL3L3/F2/T…
Biological process	REGULATION OF PEPTIDASE ACTIVITY	122	1.9479	0.00281495	Enriched in TIL	SFN/STAT3/PEBP1/AKT1/PSME1/HTRA2/BAD/CYCS/CTSD/CST5/TFPI/A2M/CST3/GPI/SERPINE1/GRN/LGMN/SERPINA3/SERPINF2/C3/AGT/APP/MMP9/PLAUR/PARK7/PI3/TIMP2/GSN/CST2/TIMP1/HSPD1/CST4/FAS/VSIR/VTN/ECM1/SERPINC1/GPC3/KNG1/HRG/SERPINA7/SPOCK1/CTSB/VEGFA/THBS1/SPINT1/LYN/SLPI/AGER/SERPINF1/CTSH/JAK2/ITIH4/ANXA2/SERPINA1/SPOCK2/RPS6KA3
Biological process	POSITIVE REGULATION OF PROTEIN MODIFICATION PROCESS	248	-1.75987	0.00307307	Enriched in TNL	DDR2/CD4/LRP8/CCN2/PIK3CA/CSF2/MAP2K2/CDK5/TEK/FGF23/FGF9/ANGPT4/TGFBR2/TNFRSF18/TGFB3/PDGFRB/BMP10/GDF5/MST1R/TNFRSF10A/THPO/TNFRSF14/MUC1/CCNB1/PRKCZ/EGFR/FGF18/TEC/PIAS4/FGF6/GFRA1/FGF20/PTGS2/STUB1/CD86/PLA2G1B/GHR/FCRL3/XRCC6/PDGFA/IL23R/ABL1/F2/IL2/SRC/TNF/TNFRSF11A/GSK3A/PTEN/NGF/BDNF/IFNL1/GH1/IFNA2/ERBB2/PDGFB/ACVRL1/PDGFC/CCL5/TDGF1/ERBB4/IFNA7/VEGFD/NRG1/FYN/TNFRSF10B/IFNB1/PRKAA2/BTC/…
Molecular function	CADHERIN BINDING	52	2.24432	0.0033803	Enriched in TIL	YWHAB/ENO1/ALDOA/PRDX1/PRDX6/HSPA8/YWHAZ/SFN/YWHAE/TAGLN2/EIF4H/EIF5/HSP90AB1/PTPN11/HSPA1A
Biological process	REGULATION OF T CELL DIFFERENTIATION	43	-2.12937	0.0033803	Enriched in TNL	TGFBR2/IL7R/PRKCZ/CD86/IL12RB1/IL23R/CD83/ABL1/IL2/IRF1/IFNL1/IL27/IFNA2/SHH/ERBB2/TNFSF9/LAG3/IFNB1/CD80/IFNG/IL12B/CRTAM/IL4/CCL19/SOD1
Biological process	REGULATION OF ALPHA BETA T CELL ACTIVATION	34	-2.13398	0.00418291	Enriched in TNL	TGFBR2/CD274/TNFRSF14/PRKCZ/CD86/IL12RB1/IL23R/CD83/IL2/IRF1/IL27/SHH/PRKCQ/CD80/IFNG/IL12B/CRTAM/IL4/CCL19/XCL1
Molecular function	MOLECULAR TRANSDUCER ACTIVITY	206	-1.75128	0.00552235	Enriched in TNL	ADGRE5/UNC5D/IL10RB/ENG/TLR4/HJV/FGFR2/RTN4R/IL22RA1/CLEC7A/CD244/KLRF1/FCGR1A/CD93/IL22RA2/IL27RA/TNFRSF6B/DDR2/CD4/LRP8/ADGRE2/TEK/TGFBR2/TNFRSF18/F3/LRP1/KIR2DL4/IL7R/PDGFRB/MST1R/TNFRSF10A/EDA2R/TNFRSF14/EGFR/CRLF2/GFRA1/IFNAR1/CD86/GHR/IL12RB1/FCRL3/TNFRSF13C/IL17RD/IL23R/GFRA3/GP1BA/F2/IL17RB/IFNGR1/ICAM1/TNFRSF11A/TNFRSF9/IL15RA/ERBB2/ACVRL1/IL12RB2/ESR1/TLR2/LIFR/ERBB4/IL17RC/FGFR4/LAG3/T…
Biological process	INTRACELLULAR TRANSPORT	121	1.86905	0.00564936	Enriched in TIL	HNRNPA2B1/YWHAQ/YWHAB/YWHAG/HSPA8/YWHAZ/SFN/YWHAE/STAT3/AKT1/MAPK3/HTRA2/ERP29/BAD/HSP90AA1/HSP90AB1/MED1/UFM1/PTPN11/HSPA1A/SCARB2/CAMK1/MAPK14/GRN/CLU/CTSA/APOE/AGT/APP/PARK7/HSPD1/GAS1/PRKACA/MMP12/IGF2R/PPP3CA/PRKCD/MAPK1/CD36/ANGPT1
Molecular function	ENZYME INHIBITOR ACTIVITY	81	2.03383	0.00564936	Enriched in TIL	YWHAB/YWHAG/SFN/PEBP1/CST5/TFPI/A2M/CST3/SERPINE1/SET/SERPINA3/SERPINF2/C3/AGT/APP/PI3/LGALS3/TIMP2/CASP3/ANGPTL4/CST2/TIMP1/CST4/SERPINC1/GPC3/KNG1/HRG/SERPINA7/SPOCK1/ANXA5/SPINT1/SLPI/SERPINF1/ITIH4/ANXA2/NOTCH1/SERPINA1/SPOCK2/RPS6KA3/LTF/CAST/CST6
Biological process	POSITIVE REGULATION OF PHOSPHORUS METABOLIC PROCESS	265	-1.7048	0.0075414	Enriched in TNL	BCAR3/ENG/HBEGF/TBK1/ADCYAP1/IL3/TLR4/INS/FGFR2/BCL2/CLEC7A/TGFB2/HIF1A/CD244/FGF17/FCGR1A/ENPP7/BMP7/PIK3CG/TSLP/DDR2/CD4/LRP8/CCN2/PIK3CA/CSF2/MAP2K2/CDK5/TEK/FGF23/FGF9/ANGPT4/TGFBR2/TNFRSF18/TGFB3/PDGFRB/BMP10/GDF5/MST1R/TNFRSF10A/THPO/TNFRSF14/CCNB1/PRKCZ/EGFR/FGF18/TEC/FGF6/GFRA1/FGF20/PTGS2/CD86/PLA2G1B/GHR/FCRL3/XRCC6/PDGFA/IL23R/ABL1/F2/PTH/IL2/SRC/TNF/TNFRSF11A/NGF/BDNF/IFNL1/MYC/GH1/IF…
Biological process	INTRACELLULAR PROTEIN TRANSPORT	79	1.99952	0.0075414	Enriched in TIL	YWHAQ/YWHAB/YWHAG/HSPA8/YWHAZ/SFN/YWHAE/STAT3/AKT1/HTRA2/ERP29/HSP90AA1/HSP90AB1/MED1/UFM1/PTPN11/SCARB2/CAMK1/MAPK14/CLU/CTSA/AGT/PARK7/HSPD1/PRKACA/MMP12/PPP3CA/PRKCD/CD36/ANGPT1
Biological process	NUCLEAR TRANSPORT	43	2.1277	0.0117958	Enriched in TIL	HNRNPA2B1/SFN/YWHAE/STAT3/AKT1/HSP90AB1/MED1/UFM1/PTPN11/CAMK1/MAPK14/AGT/PARK7/PRKACA/MMP12/PPP3CA/PRKCD/CD36/ANGPT1
Biological process	REGULATION OF CELL POPULATION PROLIFERATION	392	-1.60581	0.011803	Enriched in TNL	ENG/HBEGF/IL10/IL3/TNFSF4/HMGB1/TLR4/INS/FGFR2/SMAD2/BCL2/JAG2/CLEC7A/PLCG1/TGFB2/HIF1A/GDNF/CDK1/FGF17/ENPP7/CEBPB/CHEK1/BMP7/VIP/JUN/TNFSF13B/TSLP/IL27RA/CD70/DDR2/CCN2/PIK3CA/BTK/CSF2/CRP/MDM2/TEK/SPARC/FGF23/FGF9/TGFBR2/F3/CD274/ADAMTS1/CCN6/IL7R/TGFB3/PDGFRB/BMP10/IL1A/GDF5/MST1R/THPO/TNFRSF14/ADM/GFAP/CCNB1/PRKCZ/EGFR/FGF18/CRLF2/FGF6/FGF20/CXCL12/CLC/PTGS2/CD86/PLA2G1B/POR/IL12RB1/FCRL3/TN…
Biological process	CELL CELL SIGNALING	258	-1.63281	0.012514	Enriched in TNL	WIF1/SH2D1A/MDK/MAPT/CXCL6/EFNB1/DKKL1/PRKCB/CCL22/RSPO3/IL7/CCL8/FGF4/FGF5/CXCL10/CA7/CCL24/LRRK2/CXCL5/SNCA/CXCL13/CCL2/NRXN1/IL1B/NOG/SNX4/DLL1/ADGRE5/CCL17/LIN7B/ADCYAP1/IL3/INS/FGFR2/SMAD2/HIF1A/GDNF/RNF43/CHGA/FGF17/PLAT/CAMK2B/VIP/DHH/CD70/LRP8/BTK/CDK5/EIF4EBP2/TEK/CCL27/GRAP2/FGF23/FGF9/GRP/LRP1/CCN6/PRKCG/IL1A/GDF5/ADM/GFAP/PRKCZ/EGFR/FGF18/PIAS4/FGF20/CXCL12/PTGS2/CNTN2/CCL26/PDGFA/ABL…
Biological process	REGULATION OF PROTEOLYSIS	170	1.75037	0.012514	Enriched in TIL	ENO1/SFN/STAT3/PEBP1/AKT1/PSME1/SUMO2/HTRA2/BAD/CYCS/HSP90AB1/CTSD/CST5/TFPI/A2M/CST3/HSPA1A/GPI/SERPINE1/ADAM9/GRN/LGMN/CLU/CPB2/SERPINA3/SERPINF2/EGF/APOE/C3/AGT/APP/MMP9/PLAUR/PARK7/PI3/TIMP2/GSN/CST2/TIMP1/HSPD1/CST4/GAS1/PRKACA/FAS/VSIR/VTN/ECM1/SERPINC1
Biological process	POSITIVE REGULATION OF CD4 POSITIVE ALPHA BETA T CELL ACTIVATION	17	-2.03227	0.012514	Enriched in TNL	TGFBR2/PRKCZ/CD86/IL12RB1/IL23R/CD83/PRKCQ/CD80/IFNG/IL12B/CCL19/XCL1
Cellular component	VACUOLE	98	1.91282	0.0127693	Enriched in TIL	YWHAB/CSF3/PRDX6/HSPA8/CTSV/SFTPD/ACP5/GDI2/DCN/ANXA6/HSP90AA1/OMD/PRTN3/HSP90AB1/CTSD/GNS/BGN/ARG1/SCARB2/BPI/MPO/GRN/LGMN/CTSA/SERPINA3/CTSG/CAT/EGF/C3/IMPDH1/CTSS/FTH1/GPC3/IDS/PRKCD/LUM/AZU1/ACAN/MAPK1
Biological process	REGULATION OF CD4 POSITIVE ALPHA BETA T CELL ACTIVATION	25	-2.04268	0.0131134	Enriched in TNL	TGFBR2/CD274/PRKCZ/CD86/IL12RB1/IL23R/CD83/IL2/IL27/PRKCQ/CD80/IFNG/IL12B/IL4/CCL19/XCL1
Biological process	REGULATION OF LYMPHOCYTE DIFFERENTIATION	53	-1.93399	0.0132401	Enriched in TNL	BTK/TGFBR2/IL7R/PRKCZ/CD86/IL12RB1/FCRL3/XRCC6/IL23R/CD83/ABL1/IL2/IRF1/IL15RA/IFNL1/IL27/IFNA2/SHH/ERBB2/TNFSF9/LAG3/IFNB1/CD80/IFNG/IL12B/CRTAM/IL4/CCL19/SOD1
Biological process	POSITIVE REGULATION OF MULTICELLULAR ORGANISMAL PROCESS	344	-1.61421	0.0135489	Enriched in TNL	IGF1/CCL1/NRXN1/IL1B/CCL11/NOG/NTN1/PRKCI/SNX4/MAP3K7/TYK2/DLL1/ENG/IL10/TBK1/ADCYAP1/TNFSF4/HMGB1/TLR4/INS/FGFR2/SMAD2/BCL2/ADAM12/CLEC7A/PLCG1/TGFB2/HIF1A/GDNF/CDK1/CHGA/CD244/MMP14/ENPP7/CEBPB/PLAT/CAMK2B/LY9/BMP7/PIK3CG/VIP/TSLP/IL27RA/CD4/LRP8/CCN2/BTK/CSF2/TEK/CADM1/FGF9/ANGPT4/TGFBR2/F3/CD274/LRP1/LRRTM3/KIR2DL4/IL7R/TGFB3/IL36A/BMP10/IL1A/GDF5/TNFRSF14/ADM/GFAP/PRKCZ/FGF18/CRLF2/CXCL12/SL…
Biological process	POSITIVE REGULATION OF ALPHA BETA T CELL ACTIVATION	22	-2.00213	0.0138496	Enriched in TNL	TGFBR2/PRKCZ/CD86/IL12RB1/IL23R/CD83/SHH/PRKCQ/CD80/IFNG/IL12B/CCL19/XCL1
Biological process	REGULATION OF ALPHA BETA T CELL DIFFERENTIATION	21	-2.01595	0.0141602	Enriched in TNL	TNFSF4/HMGB1/TGFBR2/PRKCZ/CD86/IL12RB1/IL23R/CD83/IL2/IL27/SHH/CD80/IFNG/IL12B/IL4/CCL19
Biological process	POSITIVE REGULATION OF PROTEIN PHOSPHORYLATION	226	-1.6916	0.0141602	Enriched in TNL	BCAR3/ENG/HBEGF/TBK1/ADCYAP1/IL3/TLR4/INS/BCL2/CLEC7A/TGFB2/FGF17/FCGR1A/BMP7/PIK3CG/TSLP/DDR2/CD4/LRP8/CCN2/PIK3CA/CSF2/MAP2K2/CDK5/TEK/FGF23/FGF9/ANGPT4/TGFBR2/TNFRSF18/TGFB3/PDGFRB/BMP10/GDF5/MST1R/TNFRSF10A/THPO/TNFRSF14/CCNB1/PRKCZ/EGFR/FGF18/TEC/FGF6/GFRA1/FGF20/PTGS2/CD86/PLA2G1B/GHR/XRCC6/PDGFA/IL23R/ABL1/F2/IL2/SRC/TNF/TNFRSF11A/NGF/BDNF/IFNL1/GH1/IFNA2/ERBB2/PDGFB/ACVRL1/PDGFC/CCL5/TDGF…
Biological process	NEGATIVE REGULATION OF PEPTIDASE ACTIVITY	82	1.90472	0.0141602	Enriched in TIL	SFN/PEBP1/AKT1/CST5/TFPI/A2M/CST3/GPI/SERPINE1/SERPINA3/SERPINF2/C3/AGT/APP/MMP9/PLAUR/PARK7/PI3/TIMP2/CST2/TIMP1/CST4/VTN/ECM1/SERPINC1/GPC3/KNG1/HRG/SERPINA7/SPOCK1/CTSB/VEGFA/THBS1/SPINT1/SLPI/SERPINF1/ITIH4/ANXA2/SERPINA1/SPOCK2/RPS6KA3/LTF/CAST/CST6
Cellular component	TERTIARY GRANULE LUMEN	27	2.18901	0.0151889	Enriched in TIL	ALDOA/MMP8/CTSD/CST3/PPBP/PTPN6/CXCL1/PGLYRP1/MMP9/TIMP2/CTSS/DBNL/FTH1
Molecular function	TRANSFERASE ACTIVITY TRANSFERRING PHOSPHORUS CONTAINING GROUPS	160	-1.70798	0.0174062	Enriched in TNL	MAPK12/PTK2/CMPK1/EPHA3/MAPK9/DYRK3/NTRK1/CHKB/HK2/NTRK3/PRKCB/DAPK2/CAMKK1/CCL8/EPHA1/MAP2K4/LRRK2/PTK6/CCL2/CAMK1D/PRKCI/MAP3K7/TYK2/PAK6/ENG/TBK1/STK17B/TK1/CKB/HJV/FGFR2/CDC42BPB/PDK1/ABL2/CDK1/PAK5/CHEK1/CAMK2B/PIK3CG/DDR2/MAPKAPK5/PIK3CA/BTK/MAP2K2/CDK5/TEK/TGFBR2/MAPKAPK3/PRKCG/PDGFRB/MST1R/PRKCZ/EGFR/TEC/STK16/CDK8/MATK/ABL1/CKM/SRC/GSK3A/ERBB2/ACVRL1/CCL5/ERBB4/MAPK13/MAPK8/HK1/FGFR4/FYN…
Biological process	PHOSPHORYLATION	387	-1.55354	0.0185681	Enriched in TNL	CAMK1D/CCL11/NOG/PRKCI/MAP3K7/TYK2/PAK6/BCAR3/ENG/HBEGF/TBK1/STK17B/ADCYAP1/IL3/TK1/CKB/TLR4/INS/FGFR2/GCKR/CDC42BPB/SMAD2/BCL2/PDK1/CLEC7A/TGFB2/ABL2/HIF1A/CDK1/FGF17/PAK5/FCGR1A/CHEK1/CAMK2B/IL22RA2/BMP7/PIK3CG/JUN/TBP/TSLP/HMGCR/DDR2/CD4/LRP8/CCN2/MAPKAPK5/PIK3CA/BTK/CSF2/MAP2K2/CDK5/TEK/FGF23/FGF9/ANGPT4/TGFBR2/MAPKAPK3/TNFRSF18/LRP1/PRKCG/TGFB3/PDGFRB/BMP10/GDF5/MST1R/TNFRSF10A/THPO/TNFRSF14…
Cellular component	CELL SUBSTRATE JUNCTION	82	1.86344	0.0218707	Enriched in TIL	YWHAQ/YWHAB/TPM4/YWHAG/HSPA8/YWHAZ/YWHAE/MAPK3/GDI2/ANXA6/PPIA/PDIA3/ITGA1/CFL1/HSPA1A/SCARB2/ADAM9/IL1RL1/CAT/PLAUR/GSN/IGF2R/TNC/ALCAM/FLRT3/MAPK1/IL16/CAPN1
Biological process	POSITIVE REGULATION OF ALPHA BETA T CELL DIFFERENTIATION	16	-1.97175	0.0222729	Enriched in TNL	TGFBR2/PRKCZ/CD86/IL12RB1/IL23R/CD83/SHH/CD80/IFNG/IL12B/CCL19
Biological process	POSITIVE REGULATION OF TYROSINE PHOSPHORYLATION OF STAT PROTEIN	43	-1.95065	0.0236337	Enriched in TNL	GHR/IL23R/IL2/TNF/IFNL1/GH1/IFNA2/CCL5/ERBB4/FYN/IFNG/IL12B/OSM/EPO/IL4/CTF1/IL13/FGFR3
Biological process	REGULATION OF CELL ACTIVATION	197	-1.63466	0.025076	Enriched in TNL	TNFSF13B/ICOS/TSLP/IL27RA/CD70/CD4/CCN2/PIK3CA/BTK/ADGRE2/TGFBR2/CD274/IL7R/PDGFRB/IL1A/TNFRSF14/PRKCZ/TEC/CRLF2/CLC/CD86/IL12RB1/FCRL3/TNFRSF13C/XRCC6/PDGFA/IL23R/GP1BA/CD83/ABL1/F2/TNFSF8/IL2/SRC/IRF1/TNF/NCK1/IL15RA/IFNL1/IL27/HHLA2/IFNA2/SHH/ERBB2/PDGFB/CTSC/CCL5/TNFSF9/LAG3/FYN/PRKCQ/IFNB1/CD80/IFNG/PLA2G10/IL12B/SPHK2/CRTAM/CD226/EPO/IL4/EFNB3/PRKCA/CD38/KLRK1/TYRO3/IL5/CD33/NR1D1/CCL19/XCL…
Molecular function	UNFOLDED PROTEIN BINDING	17	2.07049	0.0253201	Enriched in TIL	PFDN5/HSPA8/HTRA2/PPIA/HSP90AA1/HSP90AB1/HSPA1A/CLU/HSPD1
Cellular component	TERTIARY GRANULE	44	2.0454	0.031153	Enriched in TIL	ALDOA/MMP8/CTSD/CST3/PPBP/PTPN6/CXCL1/PGLYRP1/MMP9/LGALS3/TIMP2/CTSS/DBNL/LILRB2/FTH1/OLR1/SIRPA/CD59/RAC1/LYZ/CTSH/CHIT1/TNFAIP6/LTF/DSG1/SPTAN1/CD177/CFP
Biological process	REGULATION OF LEUKOCYTE DIFFERENTIATION	81	-1.854	0.0315347	Enriched in TNL	CD86/IL12RB1/FCRL3/FSTL3/XRCC6/IL23R/CD83/ABL1/RB1/IL2/IRF1/TNF/IL15RA/IFNL1/MYC/IL27/IFNA2/SHH/ERBB2/TNFSF9/LAG3/IL17A/IFNB1/CD80/IFNG/IL12B/CRTAM/IL4/NOTCH2/PRKCA/IL5/CCL19/SOD1
Molecular function	KINASE ACTIVITY	159	-1.68323	0.0336176	Enriched in TNL	MAPK12/PTK2/CMPK1/EPHA3/MAPK9/DYRK3/NTRK1/CHKB/HK2/NTRK3/PRKCB/DAPK2/CAMKK1/CCL8/EPHA1/MAP2K4/LRRK2/PTK6/CCL2/CAMK1D/PRKCI/MAP3K7/TYK2/PAK6/ENG/TBK1/STK17B/TK1/CKB/HJV/FGFR2/CDC42BPB/PDK1/ABL2/CDK1/PAK5/CHEK1/CAMK2B/PIK3CG/DDR2/MAPKAPK5/PIK3CA/BTK/MAP2K2/CDK5/TEK/TGFBR2/MAPKAPK3/PRKCG/PDGFRB/MST1R/PRKCZ/EGFR/TEC/STK16/CDK8/MATK/ABL1/CKM/SRC/GSK3A/ERBB2/ACVRL1/CCL5/ERBB4/MAPK13/MAPK8/HK1/FGFR4/FYN…
Biological process	REGULATION OF CD4 POSITIVE ALPHA BETA T CELL DIFFERENTIATION	18	-1.96696	0.0353231	Enriched in TNL	PRKCZ/CD86/IL12RB1/IL23R/CD83/IL2/IL27/CD80/IFNG/IL12B/IL4/CCL19
Molecular function	PROTEIN KINASE ACTIVITY	144	-1.68177	0.0364724	Enriched in TNL	PTK6/CCL2/CAMK1D/PRKCI/MAP3K7/TYK2/PAK6/ENG/TBK1/STK17B/HJV/FGFR2/CDC42BPB/PDK1/ABL2/CDK1/PAK5/CHEK1/CAMK2B/PIK3CG/DDR2/MAPKAPK5/PIK3CA/BTK/MAP2K2/CDK5/TEK/TGFBR2/MAPKAPK3/PRKCG/PDGFRB/MST1R/PRKCZ/EGFR/TEC/STK16/CDK8/MATK/ABL1/SRC/GSK3A/ERBB2/ACVRL1/CCL5/ERBB4/MAPK13/MAPK8/FGFR4/FYN/PRKCQ/EPHA5/PRKAA2/AURKA/AKT2/NTRK2/PIM1/PRKAA1/EFNB3/PRKCA/TYRO3/MAP2K3/AURKB/WNK3/MAPKAPK2/FGFR3/MAPK11
Cellular component	EXTERNAL SIDE OF PLASMA MEMBRANE	138	-1.69999	0.0364724	Enriched in TNL	ULBP2/TGFBR2/TNFRSF18/F3/CD274/IL7R/TNFRSF14/MICB/CRLF2/GFRA1/CXCL12/CD86/GHR/IL12RB1/ULBP1/TNFRSF13C/IL23R/GFRA3/GP1BA/CD83/F2/TNF/ICAM1/TNFRSF11A/TNFRSF9/HHLA2/FASLG/IL12RB2/LIFR/MSR1/CXCL9/LAG3/IL17A/EPHA5/CD80/ITGA2B/CSF3R/PLG/IL12B/CD226/KLRK1/CD33/ASGR1/IL13/TNFRSF4/SERPINE2
Molecular function	PEPTIDASE REGULATOR ACTIVITY	70	1.85449	0.0364724	Enriched in TIL	PEBP1/PSME1/BAD/CST5/TFPI/A2M/CST3/SERPINE1/SERPINA3/SERPINF2/C3/AGT/APP/PI3/TIMP2/CST2/TIMP1/CST4/VSIR/SERPINC1/GPC3/KNG1/HRG/SERPINA7/SPOCK1/SPINT1/SLPI/SERPINF1/CTSH/ITIH4/ANXA2/SERPINA1/SPOCK2/RPS6KA3/LTF/CAST/CST6
Cellular component	CELL SURFACE	270	-1.56496	0.0364724	Enriched in TNL	TEK/SPARC/ULBP2/TGFBR2/TNFRSF18/F3/CD274/MBL2/IL7R/TGFB3/PDGFRB/BMP10/IL1A/MST1R/TNFRSF10A/TNFRSF14/MICB/MMP16/EGFR/CRLF2/GFRA1/CXCL12/CD86/PLA2G1B/GHR/CNTN2/IL12RB1/FCRL3/ULBP1/TNFRSF13C/PDGFA/IL23R/GFRA3/GP1BA/CD83/F2/FOLH1/TNF/ICAM1/TNFRSF11A/ANGPTL3/TNFRSF9/IL15RA/HHLA2/GPC2/SHH/PDGFB/FASLG/ACVRL1/PDGFC/IL12RB2/TLR2/ARSB/LIFR/TDGF1/MSR1/CD63/CXCL9/LAG3/IL17A/TNFRSF10B/EPHA5/TPO/CD80/NLGN4X/IT…
Biological process	POSITIVE REGULATION OF PROTEIN METABOLIC PROCESS	323	-1.54711	0.0364724	Enriched in TNL	DDR2/CD4/LRP8/CCN2/PIK3CA/CSF2/MAP2K2/MDM2/CDK5/TEK/FGF23/FGF9/ANGPT4/TGFBR2/TNFRSF18/F3/LRP1/LRRTM3/CASP2/TGFB3/PDGFRB/BMP10/GDF5/MST1R/TNFRSF10A/THPO/TNFRSF14/MUC1/CCNB1/PRKCZ/EGFR/FGF18/TEC/PIAS4/FGF6/GFRA1/FGF20/PTGS2/STUB1/CD86/PLA2G1B/GHR/CNTN2/FCRL3/XRCC6/PDGFA/IL23R/ABL1/F2/IFNGR1/IL2/SRC/TNF/NCK1/TNFRSF11A/GSK3A/PTEN/NGF/BDNF/IFNL1/MYC/GH1/IFNA2/ERBB2/PDGFB/CTSC/FASLG/ACVRL1/PDGFC/CCL5/T…
Biological process	PEPTIDYL AMINO ACID MODIFICATION	264	-1.59657	0.0379489	Enriched in TNL	BCAR3/HBEGF/TBK1/IL3/FGFR2/CDC42BPB/KAT6A/BCL2/CLEC7A/ABL2/CDK1/PPIE/FCGR1A/CHEK1/IL22RA2/BMP7/TSLP/DDR2/CD4/LRP8/MAPKAPK5/PIK3CA/BTK/CSF2/MAP2K2/MDM2/CDK5/TEK/ANGPT4/TGFBR2/MAPKAPK3/TNFRSF18/PRKCG/PDGFRB/MST1R/TNFRSF14/MUC1/PRKCZ/EGFR/TEC/PIAS4/GFRA1/METAP1/STK16/PTGS2/GHR/POR/PDGFA/IL23R/MATK/ABL1/FOLH1/IL2/SRC/TNF/NCK1/GSK3A/PTEN/NGF/BDNF/IFNL1/GH1/IFNA2/ERBB2/PDGFB/PDGFC/IL12RB2/CCL5/TDGF1/ER…
Molecular function	ENZYME REGULATOR ACTIVITY	146	1.71189	0.0381263	Enriched in TIL	YWHAB/YWHAG/SFN/PEBP1/AKT1/PSME1/IGFBP3/GDI2/BAD/HSP90AA1/EIF5/HSP90AB1/CST5/TFPI/A2M/CST3/SERPINE1/SET/GSTP1/CTSA/SERPINA3/CXCL1/SERPINF2/EGF/APOE/C3/AGT/APP/PARK7/PI3/LGALS3/TIMP2/CASP3/ANGPTL4/CST2/DBNL/TIMP1/CST4/VSIR/SERPINC1/GPC3/PRKCD
Cellular component	BLOOD MICROPARTICLE	58	1.87361	0.0386762	Enriched in TIL	HSPA8/YWHAZ/A2M/HSPA1A/CD5L/CLU/SERPINA3/SERPINF2/APOE/C3/AGT/GSN/ANGPTL4/VTN/SERPINC1/KNG1/IGHA1/IGHM/HRG/AFM/ANXA5/FGA/C9/HBA1/IGHG1/APOL1/ITIH4/TF/CFB/MSN
Molecular function	INSULIN LIKE GROWTH FACTOR II BINDING	8	2.10255	0.0386762	Enriched in TIL	IGFBP3/IGFBP1/IGFBP4/IGFBP6/IGFBP2/IGF2R/IGFBP5
Molecular function	UBIQUITIN LIKE PROTEIN CONJUGATING ENZYME ACTIVITY	5	1.95605	0.0386762	Enriched in TIL	UBE2N/UBE2I/UFC1
Biological process	TYROSINE PHOSPHORYLATION OF STAT PROTEIN	46	-1.86828	0.0409222	Enriched in TNL	IL22RA2/TSLP/CSF2/TNFRSF18/GHR/IL23R/IL2/TNF/IFNL1/GH1/IFNA2/CCL5/ERBB4/FYN/IFNG/IL12B/OSM/EPO/IL4/CTF1/IL13/FGFR3
Biological process	POSITIVE REGULATION OF ERK1 AND ERK2 CASCADE	97	-1.78943	0.0409222	Enriched in TNL	IGF1/CCL1/CCL2/CCL11/CCL17/ADCYAP1/HMGB1/TLR4/FGFR2/JUN/CD4/CCN2/CCL25/TEK/FGF23/PDGFRB/IL1A/THPO/PRKCZ/EGFR/FGF18/FGF20/CCL26/PDGFA/BMPER/CCL3L3/ABL1/SRC/TNF/ICAM1/TNFRSF11A/PTEN/PDGFB/PLA2G5/PDGFC/CCL5/CCL16/ERBB4/FGFR4/NRG1/CCL13/NTRK2/EPO/NOTCH2/PRKCA/FGF8/CCL19/XCL1/FGFR3/GCG/FGF19
Molecular function	PROTEIN SERINE THREONINE TYROSINE KINASE ACTIVITY	119	-1.68752	0.0409222	Enriched in TNL	CAMK1D/PRKCI/MAP3K7/TYK2/PAK6/TBK1/STK17B/FGFR2/CDC42BPB/ABL2/CDK1/PAK5/CHEK1/CAMK2B/PIK3CG/DDR2/MAPKAPK5/PIK3CA/BTK/MAP2K2/CDK5/TEK/MAPKAPK3/PRKCG/PDGFRB/MST1R/PRKCZ/EGFR/TEC/STK16/CDK8/MATK/ABL1/SRC/GSK3A/ERBB2/ERBB4/MAPK13/MAPK8/FGFR4/FYN/PRKCQ/EPHA5/PRKAA2/AURKA/AKT2/NTRK2/PIM1/PRKAA1/PRKCA/TYRO3/MAP2K3/AURKB/WNK3/MAPKAPK2/FGFR3/MAPK11
Biological process	CIRCADIAN RHYTHM	24	-1.90916	0.0409222	Enriched in TNL	CDK1/IMPDH2/CSF2/PRKCG/TNF/TNFRSF11A/PTEN/AGRP/TYMS/MAPK8/PRKAA2/NTRK2/PRKAA1/GHRL/NR1D1
Biological process	REGULATION OF T HELPER CELL DIFFERENTIATION	14	-1.89118	0.0409222	Enriched in TNL	PRKCZ/CD86/IL12RB1/IL23R/IL2/IL27/CD80/IL12B/IL4/CCL19
Biological process	REGULATION OF CELL DIFFERENTIATION	308	-1.49159	0.0409222	Enriched in TNL	CCL11/NOG/NTN1/PRKCI/DLL1/CCL17/ENG/IL10/TNFSF4/HMGB1/TLR4/INS/FGFR2/RTN4R/SMAD2/BCL2/CLEC7A/TGFB2/HIF1A/GDNF/CDK1/NBL1/MMP14/CEBPB/CAMK2B/BMP7/DDR2/CD4/LRP8/CCN2/BTK/CSF2/CRP/MDM2/CDK5/FGF23/FGF9/TGFBR2/IL7R/TGFB3/BMP10/IL1A/GDF5/THPO/ADM/GFAP/PRKCZ/EGFR/FGF18/FGF20/CXCL12/SLITRK1/PTGS2/OLFM4/CD86/GHR/CNTN2/POR/IL12RB1/FCRL3/FSTL3/IL17RD/XRCC6/IL23R/CD83/ABL1/F2/RB1/PTH/IL2/IRF1/TNF/GSK3A/PDE3A/…
Molecular function	UBIQUITIN LIKE PROTEIN LIGASE BINDING	50	1.96987	0.0409222	Enriched in TIL	ISG15/TPI1/UBE2N/PRDX6/HSPA8/YWHAZ/YWHAE/SUMO2/CRK/HSP90AA1/HSP90AB1/HSPA1A/GPI/CLU/HSPD1/RPS27A/PRKACA
Molecular function	CYTOKINE RECEPTOR ACTIVITY	51	-1.81137	0.0429351	Enriched in TNL	IL22RA2/IL27RA/CD4/F3/IL7R/CRLF2/GFRA1/IFNAR1/GHR/IL12RB1/IL17RD/IL23R/GFRA3/IL17RB/IFNGR1/IL15RA/IL12RB2/LIFR/IL17RC/CSF3R/IL12B/IFNGR2
Biological process	CELL ACTIVATION	275	-1.54894	0.0442827	Enriched in TNL	CHGA/CD244/MMP14/CEBPB/PLAT/CD93/LY9/PIK3CG/JUN/TNFSF13B/ICOS/TSLP/IL27RA/ADAMTS13/CD70/CD4/CCN2/IMPDH2/PIK3CA/BTK/ADGRE2/CSF2/CADM1/ULBP2/TGFBR2/CD274/LRP1/IL7R/PDGFRB/IL1A/TNFRSF14/PRKCZ/MICB/TEC/CRLF2/METAP1/CLC/CD86/SAA1/IL12RB1/FCRL3/ULBP1/TNFRSF13C/XRCC6/PDGFA/BMPER/IL23R/GP1BA/CD83/ABL1/F2/TNFSF8/IFNGR1/IL2/SRC/IRF1/TNF/NCK1/ICAM1/IL15RA/IFNL1/IL27/HHLA2/IFNA2/SHH/ERBB2/NCR3/PDGFB/CTSC/CCL…
Biological process	RIBONUCLEOPROTEIN COMPLEX SUBUNIT ORGANIZATION	7	2.01617	0.0444968	Enriched in TIL	EIF4H/HSP90AA1/EIF5/HSP90AB1
Biological process	RESPONSE TO ZINC ION	7	2.01412	0.0444968	Enriched in TIL	HAAO/ARG1/HAMP
Biological process	REGULATION OF PHOSPHORUS METABOLIC PROCESS	318	-1.50094	0.0444968	Enriched in TNL	BCAR3/ENG/HBEGF/TBK1/ADCYAP1/IL3/TLR4/INS/FGFR2/GCKR/BCL2/PDK1/CLEC7A/TGFB2/HIF1A/CD244/FGF17/FCGR1A/ENPP7/IL22RA2/BMP7/PIK3CG/JUN/TSLP/HMGCR/DDR2/CD4/LRP8/CCN2/PIK3CA/CSF2/MAP2K2/CDK5/TEK/FGF23/FGF9/ANGPT4/TGFBR2/TNFRSF18/LRP1/TGFB3/PDGFRB/DNAJC19/BMP10/GDF5/MST1R/TNFRSF10A/THPO/TNFRSF14/CCNB1/PRKCZ/EGFR/DYNLL1/FGF18/TEC/FGF6/GFRA1/FGF20/PTGS2/CD86/PLA2G1B/GHR/FCRL3/XRCC6/PDGFA/BMPER/IL23R/ABL1/…
Molecular function	INTRAMOLECULAR OXIDOREDUCTASE ACTIVITY	7	2.01156	0.0444968	Enriched in TIL	TPI1/ERP29/PDIA3/GPI
Biological process	POSITIVE REGULATION OF PEPTIDYL TYROSINE PHOSPHORYLATION	91	-1.73947	0.0477706	Enriched in TNL	TSLP/CD4/LRP8/CSF2/ANGPT4/TNFRSF18/TNFRSF14/TEC/GFRA1/GHR/IL23R/ABL1/IL2/SRC/TNF/IFNL1/GH1/IFNA2/PDGFB/CCL5/TDGF1/ERBB4/NRG1/FYN/BTC/CD80/IFNG/IL12B/OSM/EPO/IL4/GHRL/CTF1/GREM1/IL5/FGF8/IL13/FGFR3
Biological process	POSITIVE REGULATION OF CD4 POSITIVE ALPHA BETA T CELL DIFFERENTIATION	13	-1.86504	0.0477706	Enriched in TNL	PRKCZ/CD86/IL12RB1/IL23R/CD83/CD80/IFNG/IL12B/CCL19
Biological process	T CELL DIFFERENTIATION	64	-1.78152	0.0477706	Enriched in TNL	TNFSF4/HMGB1/BCL2/JAG2/LY9/CD4/TGFBR2/IL7R/IL1A/PRKCZ/CD86/IL12RB1/IL23R/CD83/ABL1/TNFSF8/IL2/IRF1/IFNL1/IL27/IFNA2/SHH/ERBB2/TNFSF9/LAG3/IFNB1/CD80/IFNG/IL12B/CRTAM/IL4/CCL19/SOD1
Molecular function	EXTRACELLULAR MATRIX STRUCTURAL CONSTITUENT	36	1.99004	0.0481884	Enriched in TIL	THBS2/DCN/NID1/VWF/BGN/DPT/NID2/MFGE8/VTN/ECM1/IGFBP7/TNC/LUM/COL18A1/ACAN/LTBP4/TGFBI/CHI3L1/ADIPOQ/THBS1/FGA
Biological process	ORGANONITROGEN COMPOUND CATABOLIC PROCESS	146	1.67964	0.0515669	Enriched in TIL	ISG15/UBE2N/XPNPEP1/UBE2I/HSPA8/AKT1/PSME1/CTSV/SUMO2/HAAO/HTRA2/HSP90AA1/HSP90AB1/CTSD/GNS/ERAP1/CST3/ARG1/HSPA1A/ADAM9/HAMP/LGMN/CLU/CTSA/EGF/APOE/PGLYRP1/NAGK/DCTPP1/PARK7/TIMP2/CTSS/GPT/TIMP1/RPS27A/PRKACA/MMP12/GOT1/GPC3/IDS/PRKCD/UBC/CYP3A4
Cellular component	LYSOSOMAL LUMEN	30	1.97008	0.0521787	Enriched in TIL	CSF3/HSPA8/CTSV/DCN/HSP90AA1/OMD/CTSD/GNS/BGN/SCARB2/LGMN/CTSA/CTSS/GPC3/IDS/LUM/ACAN/CTSB/ARSA
Biological process	NUCLEAR EXPORT	14	2.02611	0.0521787	Enriched in TIL	HNRNPA2B1/SFN/YWHAE/PTPN11/CAMK1/PARK7/PRKACA
Molecular function	IMMUNE RECEPTOR ACTIVITY	62	-1.76528	0.0548707	Enriched in TNL	IL22RA1/KLRF1/FCGR1A/IL22RA2/IL27RA/CD4/F3/KIR2DL4/IL7R/CRLF2/GFRA1/IFNAR1/GHR/IL12RB1/IL17RD/IL23R/GFRA3/IL17RB/IFNGR1/IL15RA/IL12RB2/LIFR/IL17RC/CSF3R/IL12B/KLRK1/KIR3DS1/IFNGR2
Molecular function	ENDOPEPTIDASE REGULATOR ACTIVITY	64	1.83856	0.0548707	Enriched in TIL	PEBP1/PSME1/CST5/TFPI/A2M/CST3/SERPINE1/SERPINA3/SERPINF2/C3/AGT/APP/PI3/TIMP2/CST2/TIMP1/CST4/VSIR/SERPINC1/KNG1/HRG/SERPINA7/SPOCK1/SPINT1/SLPI/SERPINF1/ITIH4/ANXA2/SERPINA1/SPOCK2/RPS6KA3/LTF/CAST/CST6
Biological process	PEPTIDYL TYROSINE MODIFICATION	159	-1.61208	0.0570421	Enriched in TNL	TSLP/DDR2/CD4/LRP8/BTK/CSF2/MAP2K2/TEK/ANGPT4/TNFRSF18/PDGFRB/MST1R/TNFRSF14/PRKCZ/EGFR/TEC/GFRA1/STK16/GHR/PDGFA/IL23R/MATK/ABL1/IL2/SRC/TNF/IFNL1/GH1/IFNA2/ERBB2/PDGFB/PDGFC/IL12RB2/CCL5/TDGF1/ERBB4/FGFR4/NRG1/FYN/EPHA5/BTC/CD80/IFNG/NTRK2/IL12B/OSM/EPO/IL4/GHRL/CTF1/GREM1/TYRO3/MAP2K3/IL5/FGF8/IL13/FGFR3
Biological process	MRNA METABOLIC PROCESS	28	1.97148	0.0577566	Enriched in TIL	HNRNPA2B1/HNRNPAB/PRDX6/HSPA8/STAT3/AKT1/MED1/HSPA1A/MAPK14/APP/LGALS3/PRKACA/PRKCD/RBM39
Biological process	NEUROPEPTIDE SIGNALING PATHWAY	11	-1.88517	0.0577566	Enriched in TNL	NPPA/AGRP/PYY/NPPB/TYRO3/POMC/PPY
Biological process	NEGATIVE REGULATION OF PROTEIN METABOLIC PROCESS	187	1.55357	0.0577566	Enriched in TIL	YWHAB/ISG15/YWHAG/PFDN5/SFN/YWHAE/STAT3/PEBP1/AKT1/IGFBP3/PPIA/HSP90AB1/CST5/TFPI/A2M/CST3/HSPA1A/GPI/SERPINE1/SET/PTPN6/GSTP1/CLU/CPB2/CTSA/SERPINA3/SERPINF2/APOE/C3/AGT/APP/MMP9/PLAUR/PARK7/PI3/LGALS3/TIMP2/CASP3/CST2/TIMP1/CST4/GAS1/LILRB2/VTN/ECM1/SERPINC1/GPC3/PRKCD/IGFBP5/ANGPT1/KNG1/RTN4/SIRPA/HRG/SERPINA7/CD84/ADIPOQ/SPOCK1/CTSB/VEGFA/THBS1/SPINT1/LYN/CTSZ/SLPI
Biological process	CARDIAC CONDUCTION SYSTEM DEVELOPMENT	7	-1.82311	0.0583291	Enriched in TNL	NPPA/NPPB/NRG1/NOTCH2
Biological process	NEGATIVE REGULATION OF T CELL DIFFERENTIATION	17	-1.83375	0.0583291	Enriched in TNL	IL2/IRF1/IFNL1/IFNA2/SHH/ERBB2/LAG3/IFNB1/IL4
Biological process	POSITIVE REGULATION OF STEROID BIOSYNTHETIC PROCESS	11	-1.88146	0.0583772	Enriched in TNL	IL1A/ADM/POR/TNF/CGA/IFNG/PRKAA1/NR1D1
Biological process	ANTIGEN PROCESSING AND PRESENTATION OF PEPTIDE ANTIGEN	14	2.00076	0.0588016	Enriched in TIL	CTSV/PDIA3/CTSD/ERAP1/LGMN/FCGR2B/CTSS
Biological process	MONOCARBOXYLIC ACID TRANSPORT	17	-1.82943	0.0603357	Enriched in TNL	IL1A/PLA2G1B/TNF/TNFRSF11A/MYC/PLA2G5/PLA2G10/PRKAA1/FGF19
Biological process	ALPHA BETA T CELL ACTIVATION	45	-1.84355	0.0603357	Enriched in TNL	TYK2/TNFSF4/HMGB1/INS/BCL2/LY9/TGFBR2/CD274/TNFRSF14/PRKCZ/CD86/IL12RB1/IL23R/CD83/ABL1/TNFSF8/IL2/IRF1/IL27/SHH/PRKCQ/CD80/IFNG/IL12B/CRTAM/IL4/CCL19/XCL1
Biological process	ANTIBACTERIAL HUMORAL RESPONSE	16	2.0023	0.0614482	Enriched in TIL	KLK7/SFTPD/CTSG/PI3/KLK5/IGHA1/IGHM/H2BC21/FGA/SLPI/KLK3/TF/ANG/LTF
Molecular function	PROTEIN SERINE THREONINE KINASE ACTIVITY	77	-1.66144	0.0659517	Enriched in TNL	CAMK1D/PRKCI/MAP3K7/PAK6/ENG/TBK1/STK17B/HJV/CDC42BPB/CDK1/PAK5/CHEK1/CAMK2B/PIK3CG/MAPKAPK5/PIK3CA/MAP2K2/CDK5/TGFBR2/MAPKAPK3/PRKCG/PRKCZ/EGFR/STK16/CDK8/GSK3A/ACVRL1/MAPK13/MAPK8/PRKCQ/PRKAA2/AURKA/AKT2/PIM1/PRKAA1/PRKCA/MAP2K3/AURKB/WNK3/MAPKAPK2/MAPK11
Biological process	REGULATION OF PEPTIDYL SERINE PHOSPHORYLATION OF STAT PROTEIN	6	-1.82966	0.0673252	Enriched in TNL	IFNA2/IFNA7/IFNB1/IFNG
Molecular function	MHC CLASS II PROTEIN COMPLEX BINDING	7	1.96848	0.0689877	Enriched in TIL	HSPA8/YWHAE/HSP90AA1/HSP90AB1
Cellular component	AZUROPHIL GRANULE LUMEN	28	1.93191	0.0737301	Enriched in TIL	PRDX6/GDI2/PRTN3/GNS/ARG1/BPI/MPO/GRN/CTSA/SERPINA3/CTSG/C3/IMPDH1/PRKCD/AZU1/MAPK1/ARSA/LYZ/ANXA2/RETN/DPP7
Biological process	REGULATION OF PROTEIN PHOSPHORYLATION	271	-1.524	0.0737301	Enriched in TNL	IL22RA2/BMP7/PIK3CG/JUN/TSLP/HMGCR/DDR2/CD4/LRP8/CCN2/PIK3CA/CSF2/MAP2K2/CDK5/TEK/FGF23/FGF9/ANGPT4/TGFBR2/TNFRSF18/LRP1/TGFB3/PDGFRB/BMP10/GDF5/MST1R/TNFRSF10A/THPO/TNFRSF14/CCNB1/PRKCZ/EGFR/FGF18/TEC/FGF6/GFRA1/FGF20/PTGS2/CD86/PLA2G1B/GHR/XRCC6/PDGFA/BMPER/IL23R/ABL1/F2/RB1/IL2/SRC/TNF/NCK1/TNFRSF11A/PTEN/NGF/BDNF/IFNL1/GH1/IFNA2/ERBB2/PDGFB/ACVRL1/PDGFC/NPPA/CCL5/TDGF1/ERBB4/IFNA7/VEGFD/NRG1/…
Biological process	REGULATION OF PROTEIN MODIFICATION PROCESS	308	-1.44055	0.0737301	Enriched in TNL	IL22RA2/BMP7/PIK3CG/JUN/TSLP/HMGCR/DDR2/CD4/LRP8/CCN2/PIK3CA/CSF2/MAP2K2/CDK5/TEK/FGF23/FGF9/ANGPT4/TGFBR2/TNFRSF18/LRP1/PRKCG/TGFB3/PDGFRB/BMP10/GDF5/MST1R/TNFRSF10A/THPO/TNFRSF14/MUC1/CCNB1/PRKCZ/EGFR/FGF18/TEC/PIAS4/FGF6/GFRA1/FGF20/PTGS2/STUB1/CD86/PLA2G1B/GHR/FCRL3/XRCC6/PDGFA/BMPER/IL23R/ABL1/F2/RB1/IL2/SRC/TNF/NCK1/TNFRSF11A/GSK3A/PTEN/NGF/BDNF/IFNL1/GH1/IFNA2/ERBB2/PDGFB/ACVRL1/PDGFC/NPPA…
Molecular function	PROTEIN FOLDING CHAPERONE	7	1.96199	0.0745814	Enriched in TIL	HSPA8/HSP90AA1/HSP90AB1/HSPA1A
Biological process	REGULATION OF AMYLOID FIBRIL FORMATION	5	1.90113	0.0745814	Enriched in TIL	PFDN5/CLU/APOE/APP
Molecular function	TUMOR NECROSIS FACTOR RECEPTOR BINDING	15	-1.79173	0.0788925	Enriched in TNL	TNFSF4/TNFSF13B/CD70/TNFSF8/TNF/FASLG/TNFSF9/LTA/EDA
Molecular function	STRUCTURAL MOLECULE ACTIVITY	60	1.75156	0.0788925	Enriched in TIL	ISG15/TPM4/CSRP3/THBS2/DCN/NID1/VWF/BGN/DPT/NID2/APOE/PI3/MFGE8/RPS27A/VTN/ECM1/IGFBP7/TNC/LUM/COL18A1/ACAN/LTBP4/TGFBI/CHI3L1/ADIPOQ/THBS1/FGA
Cellular component	SPECIFIC GRANULE LUMEN	25	1.90591	0.0788925	Enriched in TIL	MMP8/CTSD/ARG1/BPI/PTPN6/CXCL1/PGLYRP1/TIMP2/CHI3L1/CTSZ/SLPI/LYZ/RETN/CHIT1/LTF/SPTAN1
Biological process	REGULATION OF PHOSPHOLIPASE ACTIVITY	25	-1.79763	0.0817563	Enriched in TNL	FGFR2/ABL2/LRP1/PDGFRB/PRKCZ/EGFR/CD86/PLA2G1B/ABL1/PTH/ANGPTL3/PLA2G5/CCL5/ESR1/FGFR3
Biological process	MONOCARBOXYLIC ACID BIOSYNTHETIC PROCESS	18	-1.81549	0.0817563	Enriched in TNL	PTGS2/PLA2G1B/HSD17B10/FGFR4/PRKAA2/ASAH2/PLA2G10/FABP5/PRKAA1/NR1D1/FGF19
Biological process	POSITIVE REGULATION OF HEMOPOIESIS	51	-1.70867	0.0834357	Enriched in TNL	IL10/TNFSF4/HMGB1/MMP14/CD4/BTK/TGFBR2/IL7R/PRKCZ/CD86/IL12RB1/XRCC6/IL23R/CD83/RB1/IL2/TNF/IL15RA/SHH/TNFSF9/IL17A/CD80/IFNG/IL12B/IL4/NOTCH2/PRKCA/IL5/CCL19
Biological process	NEGATIVE REGULATION OF CATALYTIC ACTIVITY	145	1.55261	0.0858713	Enriched in TIL	YWHAB/YWHAG/SFN/PEBP1/AKT1/PPIA/CST5/TFPI/A2M/CST3/GPI/SERPINE1/CSK/SET/PTPN6/GSTP1/SERPINA3/SERPINF2/APOE/C3/AGT/APP/MMP9/PLAUR/PARK7/PI3/LGALS3/TIMP2/CASP3/ANGPTL4/CST2/TIMP1/CST4/VTN/ECM1/SERPINC1/GPC3/PRKCD/KNG1/HRG/SERPINA7/ADIPOQ/SPOCK1/CTSB/VEGFA/ANXA5/THBS1/SPINT1/LYN/SLPI/SERPINF1/ITIH4/ANXA2/NOTCH1/SERPINA1/SPOCK2/RPS6KA3
Biological process	REGULATION OF PEPTIDYL TYROSINE PHOSPHORYLATION	106	-1.6468	0.0863937	Enriched in TNL	FCGR1A/IL22RA2/TSLP/CD4/LRP8/CSF2/ANGPT4/TNFRSF18/TNFRSF14/PRKCZ/EGFR/TEC/GFRA1/GHR/PDGFA/IL23R/ABL1/IL2/SRC/TNF/IFNL1/GH1/IFNA2/PDGFB/PDGFC/CCL5/TDGF1/ERBB4/NRG1/FYN/BTC/CD80/IFNG/IL12B/OSM/EPO/IL4/GHRL/CTF1/GREM1/IL5/FGF8/IL13/FGFR3
Biological process	POSITIVE REGULATION OF ION TRANSPORT	46	-1.70291	0.0896669	Enriched in TNL	CXCL10/SNCA/CCL2/IL1B/SNX4/PLCG1/GDNF/CEBPB/CDK5/PDGFRB/IL1A/CXCL12/PLA2G1B/ABL1/F2/TNFRSF11A/PDGFB/NPPA/CCL5/CXCL9/IFNG/PLA2G10/SPHK2/WNK3/IFNGR2/XCL1/IL13/GCG/FGF12
Biological process	PROTEIN CATABOLIC PROCESS	104	1.60848	0.0896669	Enriched in TIL	ISG15/UBE2N/UBE2I/HSPA8/AKT1/PSME1/CTSV/SUMO2/HTRA2/HSP90AA1/HSP90AB1/CTSD/CST3/HSPA1A/ADAM9/HAMP/LGMN/CLU/CTSA/EGF/APOE/PARK7/TIMP2/CTSS/TIMP1/RPS27A/PRKACA/MMP12
Biological process	G PROTEIN COUPLED RECEPTOR SIGNALING PATHWAY	102	-1.596	0.0905345	Enriched in TNL	ECE1/CCL8/CXCL10/KLK6/CCL24/C5/SNCA/CCL1/CCL2/CCL11/ADGRE5/CCL17/BCAR3/ADCYAP1/INS/CHGA/PIK3CG/VIP/ADGRE2/CCL25/GRP/PDGFRB/ADM/CXCL12/CNTN2/CCL26/CCL3L3/GP1BA/F2/PTH/IL2/SRC/GSK3A/PDE3A/NPPA/CCL5/ESR1/AGRP/PYY/NPPB/CXCL9/CCL16/CA2/CCL13/CGA/NMT1/SPHK2/PRKCA/GHRL/TYRO3/FGF8/CCL19/POMC/XCL1/GCG/PPY
Molecular function	ISOMERASE ACTIVITY	17	1.84267	0.0930918	Enriched in TIL	TPI1/ERP29/PPIA/PDIA3/GPI/HSPD1
Molecular function	IDENTICAL PROTEIN BINDING	259	1.40813	0.0961881	Enriched in TIL	YWHAQ/ENO2/YWHAB/TPM4/YWHAG/ENO1/ALDOA/TPI1/XPNPEP1/PRDX1/PRDX6/YWHAZ/SFN/YWHAE/STAT3/TKT/AKT1/ICOSLG/ACY1/SFTPD/MAPK3/CSRP3/ANXA6/HTRA2/ERP29/HSP90AA1/PDIA3/S100A6/HSP90AB1/VWF/A2M/CST3/ARG1/SCARB2/S100A4/CSK/GRB2/INHBA/CAT/SERPINF2/APOE/APP/MMP9/DCTPP1/PARK7
Biological process	POSITIVE REGULATION OF LYMPHOCYTE MEDIATED IMMUNITY	35	-1.74451	0.0981783	Enriched in TNL	BTK/CADM1/KIR2DL4/PRKCZ/IL12RB1/IL23R/IL2/TNF/NCR3/LTA/LAG3/IL12B/CRTAM/CD226/IL4/KLRK1/XCL1
Biological process	NEGATIVE REGULATION OF PROTEOLYSIS	100	1.67203	0.0981783	Enriched in TIL	SFN/PEBP1/AKT1/HSP90AB1/CST5/TFPI/A2M/CST3/GPI/SERPINE1/CPB2/SERPINA3/SERPINF2/C3/AGT/APP/MMP9/PLAUR/PARK7/PI3/TIMP2/CST2/TIMP1/CST4/GAS1/VTN/ECM1/SERPINC1/GPC3/KNG1/HRG/SERPINA7/SPOCK1/CTSB/VEGFA/THBS1/SPINT1/CTSZ/SLPI/SERPINF1/ITIH4/ANXA2/SERPINA1/SPOCK2/RPS6KA3
Biological process	PROTEIN IMPORT	38	1.86094	0.0981783	Enriched in TIL	HSPA8/STAT3/AKT1/HSP90AA1/HSP90AB1/MED1/UFM1/MAPK14/CLU/APOE/AGT/HSPD1/MMP12/PPP3CA/PRKCD/CD36/ANGPT1
Biological process	RECEPTOR SIGNALING PATHWAY VIA STAT	77	-1.61116	0.0981783	Enriched in TNL	PTK6/IGF1/CCL2/TYK2/IL10RB/IL10/IL3/IL22RA2/TSLP/CSF2/CDK5/TNFRSF18/IL7R/THPO/CRLF2/IFNAR1/GHR/IL23R/F2/IL2/TNF/IFNL1/GH1/IFNA2/CCL5/ERBB4/IFNA7/FYN/IFNB1/IFNG/IL12B/OSM/EPO/IL4/CTF1/IL5/IL13/FGFR3
Biological process	POSITIVE REGULATION OF CELL ACTIVATION	134	-1.54439	0.0991401	Enriched in TNL	IGF1/CCL2/IL1B/SNX4/TYK2/IL10/TNFSF4/HMGB1/TLR4/BCL2/CLEC7A/MMP14/TNFSF13B/ICOS/TSLP/IL27RA/CD70/CD4/CCN2/PIK3CA/BTK/TGFBR2/CD274/IL7R/PDGFRB/IL1A/TNFRSF14/PRKCZ/CRLF2/CD86/IL12RB1/FCRL3/TNFRSF13C/XRCC6/IL23R/GP1BA/CD83/IL2/SRC/TNF/NCK1/IL15RA/HHLA2/SHH/CTSC/CCL5/TNFSF9/FYN/PRKCQ/CD80/IFNG/IL12B/SPHK2/CD226/EPO/IL4/EFNB3/CD38/KLRK1/IL5/CCL19/XCL1/IL13/TNFRSF4
Biological process	MACROMOLECULE CATABOLIC PROCESS	127	1.59169	0.0991401	Enriched in TIL	ISG15/HNRNPAB/UBE2N/UBE2I/HSPA8/AKT1/PSME1/CTSV/SUMO2/HTRA2/HSP90AA1/HSP90AB1/CTSD/GNS/CST3/HSPA1A/ADAM9/IL6/MAPK14/HAMP/LGMN/CLU/CTSA/EGF/APOE/PGLYRP1/PARK7/TIMP2/CTSS/TIMP1/RPS27A/PRKACA/MMP12/GPC3/IDS/PRKCD
Molecular function	NEUROPEPTIDE RECEPTOR BINDING	6	-1.78062	0.0991401	Enriched in TNL	NPPA/AGRP/PYY/POMC/PPY
Biological process	POSITIVE REGULATION OF CELL KILLING	21	-1.75495	0.0991401	Enriched in TNL	IL12RB1/IL23R/NCR3/MAPK8/LAG3/IFNG/IL12B/CRTAM/CD226/KLRK1/XCL1
Cellular component	ANCHORING JUNCTION	135	1.54811	0.0991401	Enriched in TIL	YWHAQ/YWHAB/TPM4/YWHAG/HSPA8/YWHAZ/YWHAE/AKT1/MAPK3/GDI2/ANXA6/PPIA/PDIA3/ITGA1/CFL1/HSPA1A/SCARB2/ADAM9/CSK/GRB2/IL1RL1/HAMP/PTPN6/CAT/APP/PLAUR/PARK7/GSN/IGF2R/PPP3CA/TNC/ALCAM/PRKCD/FLRT3/MAPK1/IL16/CAPN1/CDH1/VEGFA/ANXA5/EIF4G2/LYN/CD59/RAC1/JAK2/SIRT2/ANXA2/CDH5/ANK2/NOTCH1/P4HB/MSN/JAM2/YES1/VAV1/DSG1
Molecular function	CYTOKINE RECEPTOR BINDING	140	-1.612	0.0991401	Enriched in TNL	VEGFC/CXCL6/CCL22/IL25/IL7/CCL8/CXCL10/IL20/CCL24/C5/CXCL5/CXCL13/CCL1/CCL2/IL1B/CCL11/TYK2/CCL17/ENG/IL10/IL3/TNFSF4/SMAD2/TFF2/PLCG1/TGFB2/TNFSF13B/TSLP/IL27RA/CD70/CSF2/CCL25/CCL27/TGFBR2/TGFB3/IL36A/IL1A/CRLF2/CXCL12/IL12RB1/CCL26/CCL3L3/IL23R/TNFSF8/IL2/TNF/NGF/BDNF/IFNL1/IL27/GH1/IFNA2/IL22/FASLG/CCL5/TNFSF9/LTA/LIFR/EDA/CXCL9/CCL16/IFNA7/VEGFD/IFNB1/CCL13/IFNG/PGF/IL12B/OSM/EPO/IL4/CTF1/GR…
Biological process	ALPHA BETA T CELL DIFFERENTIATION	32	-1.77073	0.100857	Enriched in TNL	TNFSF4/HMGB1/BCL2/LY9/TGFBR2/PRKCZ/CD86/IL12RB1/IL23R/CD83/ABL1/TNFSF8/IL2/IRF1/IL27/SHH/CD80/IFNG/IL12B/IL4/CCL19
Biological process	LYMPHOCYTE ACTIVATION	192	-1.50474	0.100857	Enriched in TNL	IL10/TBK1/TNFSF4/HMGB1/TLR4/INS/BCL2/JAG2/CLEC7A/CD244/MMP14/CEBPB/LY9/PIK3CG/TNFSF13B/ICOS/IL27RA/CD70/CD4/IMPDH2/PIK3CA/BTK/CADM1/ULBP2/TGFBR2/CD274/IL7R/IL1A/TNFRSF14/PRKCZ/MICB/CLC/CD86/IL12RB1/FCRL3/ULBP1/TNFRSF13C/XRCC6/IL23R/CD83/ABL1/TNFSF8/IL2/SRC/IRF1/NCK1/ICAM1/IL15RA/IFNL1/IL27/HHLA2/IFNA2/SHH/ERBB2/NCR3/CCL5/TNFSF9/IFNA7/LAG3/FYN/JAML/PRKCQ/IFNB1/CD80/IFNG/IL12B/CRTAM/EPO/IL4/EFNB3/N…
Molecular function	PROTEIN PHOSPHORYLATED AMINO ACID BINDING	19	1.93351	0.100857	Enriched in TIL	YWHAB/YWHAE/MAPK3/CRK/PTPN11/GRB2/PTPN6/SHC1
Biological process	REGULATION OF LIPID METABOLIC PROCESS	66	-1.69507	0.103684	Enriched in TNL	ENPP7/PIK3CG/DHH/TEK/PDGFRB/DNAJC19/IL1A/ADM/PTGS2/STUB1/POR/PDGFA/F2/SRC/TNF/ANGPTL3/PDGFB/FGFR4/CGA/IFNG/FABP1/AKT2/FABP5/PRKAA1/SPHK2/NR1D1/CCL19/FGFR3/SOD1/FGF19
Biological process	RHYTHMIC PROCESS	52	-1.6718	0.103684	Enriched in TNL	IMPDH2/CSF2/CDK5/ADAMTS1/PRKCG/CASP2/TGFB3/SRC/TNF/TNFRSF11A/PTEN/ESR1/AGRP/AFP/TYMS/MAPK8/PRKAA2/NTRK2/PRKAA1/GHRL/TYRO3/NR1D1
Biological process	REGULATION OF HEMOPOIESIS	99	-1.55531	0.104482	Enriched in TNL	CD86/IL12RB1/FCRL3/FSTL3/XRCC6/IL23R/CD83/ABL1/RB1/IL2/IRF1/TNF/IL15RA/IFNL1/MYC/IL27/IFNA2/SHH/ERBB2/TNFSF9/LAG3/IL17A/IFNB1/CD80/IFNG/CSF3R/IL12B/CRTAM/IL4/NOTCH2/PRKCA/IL5/CCL19/MAPK11/SOD1
Biological process	REGULATION OF MITOTIC NUCLEAR DIVISION	22	-1.74254	0.105875	Enriched in TNL	IGF1/IL1B/LCMT1/INS/CHEK1/BMP7/PDGFRB/IL1A/CCNB1/RB1/TNF/PDGFB/BTC/AURKA/AURKB/FGF8
Biological process	BILE ACID METABOLIC PROCESS	6	-1.76545	0.105875	Enriched in TNL	HSD17B10/FGFR4/NR1D1/FGF19
Biological process	PROTEIN TARGETING	28	1.8589	0.105875	Enriched in TIL	YWHAQ/YWHAB/YWHAG/HSPA8/YWHAZ/YWHAE/HTRA2/HSP90AA1/SCARB2/CLU
Biological process	REGULATION OF NUCLEAR DIVISION	25	-1.75781	0.105875	Enriched in TNL	IGF1/IL1B/LCMT1/INS/CHEK1/BMP7/PDGFRB/IL1A/CCNB1/RB1/TNF/PDE3A/PDGFB/BTC/AURKA/AURKB/FGF8
Biological process	PLATELET DERIVED GROWTH FACTOR RECEPTOR BETA SIGNALING PATHWAY	8	-1.79348	0.106075	Enriched in TNL	LRP1/PDGFRB/PDGFA/ABL1/SRC/PDGFB
Biological process	ORGANIC ANION TRANSPORT	25	-1.74978	0.107283	Enriched in TNL	SLC25A18/IL1A/GFAP/PLA2G1B/TNF/TNFRSF11A/MYC/PLA2G5/PLA2G10/NTRK2/PRKAA1/FGF19
Biological process	CELLULAR PROTEIN CATABOLIC PROCESS	71	1.67823	0.107579	Enriched in TIL	ISG15/UBE2N/UBE2I/AKT1/PSME1/CTSV/SUMO2/HTRA2/HSP90AA1/HSP90AB1/HSPA1A/HAMP/LGMN/CLU/EGF/APOE/PARK7/CTSS/RPS27A/PRKACA
Molecular function	SERINE TYPE ENDOPEPTIDASE INHIBITOR ACTIVITY	30	1.80295	0.108088	Enriched in TIL	PEBP1/TFPI/A2M/SERPINE1/SERPINA3/SERPINF2/AGT/APP/PI3/SERPINC1/HRG/SERPINA7/SPOCK1/SPINT1/SLPI/SERPINF1/ITIH4/ANXA2/SERPINA1
Molecular function	CCR CHEMOKINE RECEPTOR BINDING	27	-1.70791	0.108691	Enriched in TNL	CCL22/CCL8/CCL24/CXCL13/CCL1/CCL2/CCL11/CCL17/CCL25/CCL27/CCL26/CCL3L3/CCL5/CCL16/CCL13/CCL19/XCL1
Biological process	REGULATION OF CYTOKINESIS	7	-1.75739	0.111266	Enriched in TNL	BCL2L1/AURKA/KIF23/AURKB
Biological process	LYMPHOCYTE CHEMOTAXIS	34	-1.72522	0.111266	Enriched in TNL	CCL22/CCL8/CXCL10/CCL24/CXCL13/CCL1/CCL2/CCL11/CCL17/PIK3CG/CCL25/CCL27/SAA1/CCL26/CCL3L3/CCL5/CCL16/CCL13/KLRK1/CCL19/XCL1
Biological process	POSITIVE REGULATION OF CALCIUM ION TRANSPORT	26	-1.79232	0.111266	Enriched in TNL	CDK5/PDGFRB/CXCL12/PLA2G1B/ABL1/F2/PDGFB/CCL5/CXCL9/SPHK2/WNK3/XCL1/IL13/GCG
Molecular function	GROWTH FACTOR ACTIVITY	100	-1.60478	0.111357	Enriched in TNL	HBEGF/IL10/IL3/JAG2/TGFB2/GDNF/FGF17/BMP7/CCN2/CSF2/ARTN/FGF23/FGF9/CCN6/TGFB3/BMP10/GDF5/THPO/FGF18/FGF6/FGF20/CXCL12/PDGFA/F2/IL2/ANGPTL3/NGF/BDNF/GH1/PDGFB/PDGFC/PROK1/TDGF1/VEGFD/NRG1/BTC/PGF/CCN3/IL12B/OSM/IL4/NRG4/GDF11/IL5/FGF8/GDF2/FGF12/FGF19
Biological process	PROTEIN REFOLDING	5	1.84512	0.111357	Enriched in TIL	HSPA8/HSP90AA1/HSPA1A/HSPD1
Biological process	POSITIVE REGULATION OF OSTEOCLAST DIFFERENTIATION	9	-1.76847	0.111357	Enriched in TNL	IL23R/TNF/IL17A/IFNG/IL12B/NOTCH2
Biological process	TRANSMISSION OF NERVE IMPULSE	7	-1.75213	0.111357	Enriched in TNL	NTRK2/GHRL/FGF12/SOD1
Biological process	REGULATION OF STEROID BIOSYNTHETIC PROCESS	21	-1.7158	0.111357	Enriched in TNL	DHH/IL1A/ADM/POR/TNF/FGFR4/CGA/IFNG/PRKAA1/NR1D1/SOD1/FGF19
Molecular function	COLLAGEN BINDING	25	1.82781	0.111357	Enriched in TIL	DCN/ITGA1/NID1/VWF/ADAM9/NID2/MMP9/CTSS/MMP12/LUM/DDR1/TGFBI/CTSB/THBS1
Biological process	ANTIGEN PROCESSING AND PRESENTATION OF EXOGENOUS ANTIGEN	9	1.94919	0.111357	Enriched in TIL	PSME1/CTSV/CTSD/LGMN/FCGR2B/CTSS
Biological process	MYELOID CELL HOMEOSTASIS	33	1.84212	0.113502	Enriched in TIL	ISG15/PRDX1/STAT3/MB/MED1/HSPA1A/GPI/IL6/MAPK14/HAMP/INHBA
Biological process	POSITIVE REGULATION OF T CELL MEDIATED CYTOTOXICITY	6	-1.74767	0.115378	Enriched in TNL	IL12RB1/IL23R/IL12B/XCL1
Biological process	POSITIVE REGULATION OF LYMPHOCYTE DIFFERENTIATION	35	-1.69545	0.117661	Enriched in TNL	IL10/TNFSF4/MMP14/BTK/TGFBR2/IL7R/PRKCZ/CD86/IL12RB1/XRCC6/IL23R/CD83/IL2/IL15RA/SHH/TNFSF9/CD80/IFNG/IL12B/IL4/CCL19
Biological process	POSITIVE REGULATION OF ERYTHROCYTE DIFFERENTIATION	10	1.90516	0.117661	Enriched in TIL	ISG15/STAT3/MED1/HSPA1A/MAPK14/INHBA
Biological process	REGULATION OF CYSTEINE TYPE ENDOPEPTIDASE ACTIVITY INVOLVED IN APOPTOTIC SIGNALING PATHWAY	10	1.90711	0.117661	Enriched in TIL	HTRA2/MMP9/PLAUR/PARK7/GSN/FAS
Biological process	NATURAL KILLER CELL ACTIVATION	28	-1.72978	0.117661	Enriched in TNL	ULBP1/IL23R/IL2/IL15RA/IFNA2/NCR3/IFNA7/IFNB1/IL12B/NCR1/KLRK1/TYRO3/KIR3DS1
Biological process	REGULATION OF LIPASE ACTIVITY	28	-1.72807	0.117661	Enriched in TNL	LRP1/PDGFRB/PRKCZ/EGFR/CD86/PLA2G1B/POR/ABL1/PTH/ANGPTL3/PLA2G5/CCL5/ESR1/FGFR3
Biological process	HEART MORPHOGENESIS	45	-1.7179	0.117661	Enriched in TNL	NOG/DLL1/ENG/FGFR2/TGFB2/HIF1A/BMP7/JUN/MDM2/TEK/TGFBR2/ADAMTS1/TGFB3/BMP10/TNNT2/GSK3A/TPM1/SHH/ACVRL1/NRG1/PIM1/TNNI3/NOTCH2/FGF8
Biological process	ERYTHROCYTE HOMEOSTASIS	26	1.82118	0.1185	Enriched in TIL	ISG15/PRDX1/STAT3/MB/MED1/HSPA1A/GPI/MAPK14/INHBA/CASP3
Biological process	NATURAL KILLER CELL MEDIATED IMMUNE RESPONSE TO TUMOR CELL	5	-1.72704	0.119815	Enriched in TNL	IL12B/CRTAM/CD226
Biological process	REGULATION OF NATURAL KILLER CELL MEDIATED IMMUNE RESPONSE TO TUMOR CELL	5	-1.72704	0.119815	Enriched in TNL	IL12B/CRTAM/CD226
Biological process	EMBRYONIC SKELETAL SYSTEM DEVELOPMENT	15	-1.69749	0.120175	Enriched in TNL	NOG/FGFR2/SMAD2/MMP14/BMP7/FGF9/TGFBR2/TGFB3/MMP16/SHH/EIF4A3/FGF8
Biological process	POSITIVE REGULATION OF ADAPTIVE IMMUNE RESPONSE	33	-1.68724	0.121001	Enriched in TNL	IL1B/MAP3K7/TNFSF4/CLEC7A/TNFSF13B/IL27RA/CD4/BTK/CD274/PRKCZ/IL12RB1/IL23R/IL2/TNF/LTA/PRKCQ/IL12B/CD226/IL4/XCL1
Biological process	POSITIVE REGULATION OF NATURAL KILLER CELL MEDIATED IMMUNITY	12	-1.75813	0.121001	Enriched in TNL	CADM1/KIR2DL4/NCR3/LAG3/IL12B/CRTAM/CD226/KLRK1
Biological process	POSITIVE REGULATION OF MAPK CASCADE	161	-1.50788	0.121001	Enriched in TNL	IGF1/CCL1/CCL2/IL1B/CCL11/MAP3K7/CCL17/BCAR3/ADCYAP1/HMGB1/TLR4/INS/FGFR2/CLEC7A/TGFB2/PIK3CG/JUN/CD4/CCN2/MAP2K2/CCL25/TEK/FGF23/TGFB3/PDGFRB/IL1A/MST1R/THPO/EDA2R/PRKCZ/EGFR/FGF18/FGF20/PLA2G1B/GHR/FCRL3/CCL26/PDGFA/BMPER/CCL3L3/ABL1/SRC/TNF/ICAM1/TNFRSF11A/PTEN/GH1/ERBB2/PDGFB/PLA2G5/PDGFC/CCL5/PROK1/TDGF1/CCL16/ERBB4/FGFR4/NRG1/CCL13/NTRK2/OSM/CDH2/EPO/NOTCH2/PRKCA/GHRL/MAP2K3/FGF8/CCL19/XCL1…
Biological process	REGULATION OF T HELPER 17 CELL DIFFERENTIATION	5	-1.72253	0.121277	Enriched in TNL	IL23R/IL2/IL12B/IL4
Biological process	CARDIAC CHAMBER MORPHOGENESIS	31	-1.68944	0.121277	Enriched in TNL	NOG/ENG/FGFR2/TGFB2/HIF1A/BMP7/MDM2/TEK/TGFBR2/ADAMTS1/BMP10/TNNT2/GSK3A/TPM1/NRG1/TNNI3/NOTCH2/FGF8
Biological process	BEHAVIOR	97	-1.62598	0.121277	Enriched in TNL	INS/BCL2/ABL2/HIF1A/GDNF/PAK5/CEBPB/VIP/HMGCR/CSF2/CDK5/EIF4EBP2/GRP/PRKCG/PRKCZ/EGFR/CXCL12/SLITRK1/PTGS2/CNTN2/MMP17/ABL1/PTEN/NGF/BDNF/DSCAM/TLR2/AGRP/PYY/EIF4A3/NRG1/FYN/NLGN4X/KIRREL3/NTRK2/PRKAA1/DYNLRB1/EFNB3/KRAS/GHRL/NR1D1/EHMT2/GCG/FGF12/SOD1/PPY
Biological process	REGULATION OF CIRCADIAN RHYTHM	10	-1.70177	0.126774	Enriched in TNL	CDK1/CSF2/PRKCG/MAPK8/PRKAA2/PRKAA1/GHRL/NR1D1
Molecular function	KINASE ACTIVATOR ACTIVITY	18	-1.72761	0.133753	Enriched in TNL	PIK3CA/MAP2K2/ANGPT4/CCNB1/IL2/CCL5/NRG1/EPO/GHRL/GREM1
Biological process	REGULATION OF SMOOTH MUSCLE CONTRACTION	6	-1.72848	0.135389	Enriched in TNL	PTGS2/TNNI3/GHRL/SOD1
Biological process	POSITIVE REGULATION OF LIPID METABOLIC PROCESS	45	-1.68881	0.135389	Enriched in TNL	TEK/PDGFRB/IL1A/ADM/PTGS2/POR/F2/SRC/TNF/ANGPTL3/PDGFB/CGA/IFNG/FABP1/AKT2/PRKAA1/SPHK2/NR1D1/CCL19/FGFR3
Biological process	CARBOXYLIC ACID TRANSPORT	23	-1.75936	0.135389	Enriched in TNL	SLC25A18/IL1A/GFAP/PLA2G1B/TNF/TNFRSF11A/MYC/PLA2G5/PLA2G10/NTRK2/PRKAA1/FGF19
Biological process	POSITIVE REGULATION OF MYELOID LEUKOCYTE DIFFERENTIATION	16	-1.70473	0.135389	Enriched in TNL	IL23R/RB1/TNF/IL17A/IFNG/IL12B/NOTCH2/PRKCA/IL5
Biological process	POSITIVE REGULATION OF NATURAL KILLER CELL MEDIATED CYTOTOXICITY	11	-1.76053	0.135389	Enriched in TNL	NCR3/LAG3/IL12B/CRTAM/CD226/KLRK1
Biological process	POSITIVE REGULATION OF PHOSPHOLIPASE ACTIVITY	20	-1.69288	0.135389	Enriched in TNL	FGFR2/ABL2/PDGFRB/PRKCZ/EGFR/CD86/PLA2G1B/PTH/PLA2G5/CCL5/ESR1/FGFR3
Biological process	POSITIVE REGULATION OF CELL DIFFERENTIATION	207	-1.43975	0.135389	Enriched in TNL	ENG/IL10/TNFSF4/HMGB1/INS/SMAD2/BCL2/CLEC7A/TGFB2/HIF1A/GDNF/NBL1/MMP14/CEBPB/CAMK2B/BMP7/DDR2/CD4/LRP8/CCN2/BTK/CSF2/MDM2/TGFBR2/IL7R/TGFB3/BMP10/GDF5/THPO/ADM/GFAP/PRKCZ/FGF18/FGF20/CXCL12/SLITRK1/PTGS2/OLFM4/CD86/GHR/POR/IL12RB1/XRCC6/IL23R/CD83/ABL1/RB1/IL2/TNF/PDE3A/NGF/BDNF/IL15RA/MYC/PROC/SHH/PLA2G5/ACVRL1/DSCAM/TLR2/TNFSF9/LTA/MSR1/CXCL9/TACSTD2/NRG1/IL17A/CD80/IFNG/PLA2G10/AURKA/NTRK2/IL…
Biological process	HISTONE SERINE PHOSPHORYLATION	6	-1.72593	0.135389	Enriched in TNL	PRKAA2/AURKA/PRKAA1/AURKB
Biological process	LIPID BIOSYNTHETIC PROCESS	56	-1.62257	0.135389	Enriched in TNL	ENPP7/PIK3CG/HMGCR/DHH/PIK3CA/IL1A/ADM/PTGS2/PLA2G1B/POR/PDGFA/HSD17B10/TNF/PTEN/PDGFB/FGFR4/PRKAA2/CGA/ASAH2/IFNG/PLA2G10/FABP5/PRKAA1/SPHK2/NR1D1/SOD1/FGF19
Biological process	DEFENSE RESPONSE TO SYMBIONT	37	-1.69217	0.135389	Enriched in TNL	MICB/IL12RB1/IL23R/IFNGR1/IRF1/IFNL1/IL27/IFNA2/BCL2L1/TLR2/CXCL9/IFNA7/IFNB1/IFNG/PLA2G10/IL12B/IL4/OAS1/IFNGR2
Molecular function	PHOSPHOLIPASE BINDING	8	-1.74881	0.136882	Enriched in TNL	BTK/LMNB1/PRKCZ/SRC/FYN
Biological process	NEGATIVE REGULATION OF HYDROLASE ACTIVITY	98	1.60669	0.136882	Enriched in TIL	SFN/PEBP1/AKT1/CST5/TFPI/A2M/CST3/GPI/SERPINE1/SERPINA3/SERPINF2/C3/AGT/APP/MMP9/PLAUR/PARK7/PI3/LGALS3/TIMP2/ANGPTL4/CST2/TIMP1/CST4/VTN/ECM1/SERPINC1/GPC3/KNG1/HRG/SERPINA7/SPOCK1/CTSB/VEGFA/THBS1/SPINT1/SLPI/SERPINF1/ITIH4/ANXA2/SERPINA1/SPOCK2/RPS6KA3
Biological process	POSITIVE REGULATION OF CELLULAR BIOSYNTHETIC PROCESS	211	-1.44129	0.136882	Enriched in TNL	BCAR3/ENG/IL10/TBK1/ADCYAP1/HMGB1/TLR4/INS/HJV/FGFR2/KAT6A/SMAD2/CLEC7A/H2AZ1/TGFB2/HIF1A/GDNF/CDK1/HNRNPK/CD244/ENPP7/CEBPB/HMGN1/BMP7/JUN/BRF1/TBP/CD4/MAPKAPK5/MAP2K2/FGF23/TGFB3/PDGFRB/BMP10/IL1A/MUC1/ADM/EGFR/STK16/PTGS2/CD86/PLA2G1B/POR/FSTL3/XRCC6/ABL1/RB1/TNFSF8/PTH/TNNI2/IL2/SRC/IRF1/TNF/NCK1/IFNL1/MYC/IFNA2/SHH/ERBB2/PDGFB/ACVRL1/CCL5/ESR1/TLR2/ERBB4/SOST/FGFR4/EIF4A3/PRKCQ/IL17A/IFNB1/C…
Cellular component	GOLGI MEMBRANE	36	-1.66876	0.136882	Enriched in TNL	EGFR/IL17RD/PDGFA/IL15RA/SHH/PDGFB/PDGFC/CHST6/CHST2/ASAH2/PCSK7/KRAS/NOTCH2/IFNGR2
Biological process	ANION TRANSPORT	33	-1.66134	0.136882	Enriched in TNL	CEBPB/TG/SLC25A18/FGF23/IL1A/GFAP/PLA2G1B/TNF/TNFRSF11A/MYC/PLA2G5/CA2/PLA2G10/NTRK2/PRKAA1/FGF19
Biological process	PROTEIN FOLDING	30	1.74533	0.136882	Enriched in TIL	PFDN5/HSPA8/ERP29/PPIA/HSP90AA1/PDIA3/HSP90AB1/HSPA1A/GRN/CLU
Biological process	SMALL MOLECULE CATABOLIC PROCESS	35	1.73334	0.136882	Enriched in TIL	ENO2/ENO1/TPI1/AKT1/HAAO/BAD/AKR1A1/ARG1/APOE/NAGK/PARK7/GPT/GOT1
Biological process	POSITIVE REGULATION OF IMMUNE EFFECTOR PROCESS	81	-1.6116	0.136882	Enriched in TNL	IL1B/SNX4/MAP3K7/IL10/TNFSF4/TLR4/CLEC7A/CD244/BTK/ADGRE2/CADM1/MBL2/KIR2DL4/TNFRSF14/PRKCZ/CD86/IL12RB1/IL23R/IL2/TNF/NCR3/PLA2G5/LTA/HK1/LAG3/IL17A/CD80/IFNG/IL12B/SPHK2/CRTAM/CD226/IL4/KLRK1/IL5/CCL19/XCL1/IL13/TNFRSF4
Biological process	CELLULAR RESPONSE TO HORMONE STIMULUS	107	1.50785	0.136882	Enriched in TIL	AIF1/YWHAG/HSPA8/STAT3/AKT1/CSRP3/CRK/MED1/UFM1/TFPI/PTPN11/ARG1/HSPA1A/IGFBP1/CSK/GRB2/INHBA/REN/AGT/PARK7/SCGB2A1/SHC1/CTSS/GPT/PRKACA/FER/GOT1/IGFBP2/STC1/IGFBP7/PRKCD
Biological process	REGULATION OF TRANSMEMBRANE TRANSPORT	71	-1.54015	0.136882	Enriched in TNL	ABL1/F2/PTH/TNF/GSK3A/MYC/GH1/NPPA/CD63/CXCL9/CA2/FYN/IFNG/AKT2/FABP5/PIM1/SPHK2/EPO/WNK3/IFNGR2/XCL1/IL13/FGF12/FGF19
Biological process	POSITIVE REGULATION OF CELL DIVISION	35	-1.65879	0.136882	Enriched in TNL	FGF9/TGFB3/IL1A/FGF6/PDGFA/SHH/PDGFB/PDGFC/PROK1/VEGFD/BTC/PGF/OSM/KIF23/AURKB/FGF8
Biological process	POSITIVE REGULATION OF SIGNALING	365	-1.38537	0.136882	Enriched in TNL	PTK6/BIRC3/IGF1/CCL1/CCL2/NRXN1/IL1B/CCL11/PRKCI/SNX4/MAP3K7/TYK2/DLL1/CCL17/IL10RB/BCAR3/ENG/HBEGF/IL10/TBK1/ADCYAP1/TNFRSF12A/HMGB1/TLR4/INS/FGFR2/RTN4R/SMAD2/JAG2/CLEC7A/TGFB2/HIF1A/CHGA/BMP7/PIK3CG/JUN/TSLP/CD4/CCN2/PIK3CA/MAP2K2/CCL25/CDK5/TEK/FGF23/FGF9/TGFBR2/F3/GRP/PRKCG/CASP2/IL7R/TGFB3/PDGFRB/BMP10/IL1A/GDF5/MST1R/THPO/EDA2R/GFAP/PRKCZ/EGFR/FGF18/PIAS4/CRLF2/FGF20/PTGS2/CD86/PLA2G1B/GHR…
Biological process	SENSORY PERCEPTION OF TASTE	7	1.83099	0.136882	Enriched in TIL	LPO/CST2/CST4/CA6/CD36/PIGR
Biological process	REGULATION OF ERYTHROCYTE DIFFERENTIATION	12	1.9166	0.136882	Enriched in TIL	ISG15/STAT3/MED1/HSPA1A/MAPK14/INHBA
Biological process	REGULATION OF LEUKOCYTE MEDIATED IMMUNITY	71	-1.53854	0.136882	Enriched in TNL	IL1B/SNX4/MAP3K7/IL10/TNFSF4/HMGB1/TLR4/CLEC7A/IL27RA/BTK/ADGRE2/CADM1/KIR2DL4/IL7R/PRKCZ/CLC/IL12RB1/IL23R/IL2/TNF/ICAM1/IFNA2/NCR3/LTA/LAG3/IFNB1/IL12B/SPHK2/CRTAM/CD226/IL4/NCR1/KLRK1/XCL1/IL13
Biological process	STEROID METABOLIC PROCESS	51	-1.58941	0.138187	Enriched in TNL	HMGCR/DHH/FGF23/IL1A/ADM/PIAS4/STUB1/POR/HSD17B10/TNF/ANGPTL3/SHH/ESR1/AFP/FGFR4/PRKAA2/CGA/IFNG/PRKAA1/IL4/NR1D1/SOD1/FGF19
Biological process	NEUROMUSCULAR PROCESS	11	-1.73315	0.138509	Enriched in TNL	ABL1/TNNI2/TNF/PEX5/PTEN/TNNI3/FGF12
Biological process	REGULATION OF RNA SPLICING	7	1.82486	0.138509	Enriched in TIL	HNRNPA2B1/PRDX6/HSPA8/HSPA1A
Biological process	T CELL DIFFERENTIATION IN THYMUS	12	-1.71365	0.138509	Enriched in TNL	IL1B/BCL2/JAG2/IL7R/IL1A/SHH/ERBB2/SOD1
Molecular function	INSULIN LIKE GROWTH FACTOR I BINDING	9	1.88061	0.138509	Enriched in TIL	IGFBP3/IGFBP1/IGFBP4/IGFBP6/IGFBP2/IGFBP5
Biological process	REGULATION OF CELL DIVISION	42	-1.6195	0.138509	Enriched in TNL	FGF9/TGFB3/IL1A/FGF6/PDGFA/MYC/SHH/BCL2L1/PDGFB/PDGFC/PROK1/VEGFD/BTC/AURKA/PGF/OSM/KIF23/AURKB/FGF8
Biological process	POSITIVE REGULATION OF T HELPER CELL DIFFERENTIATION	10	-1.67759	0.138509	Enriched in TNL	PRKCZ/CD86/IL12RB1/IL23R/CD80/IL12B/CCL19
Molecular function	PROTEIN SERINE KINASE ACTIVITY	64	-1.60614	0.138509	Enriched in TNL	MAP2K4/LRRK2/CAMK1D/PRKCI/MAP3K7/PAK6/TBK1/STK17B/CDC42BPB/CDK1/PAK5/CHEK1/CAMK2B/PIK3CG/MAPKAPK5/PIK3CA/MAP2K2/CDK5/MAPKAPK3/PRKCG/PRKCZ/STK16/CDK8/GSK3A/MAPK13/MAPK8/PRKCQ/PRKAA2/AURKA/AKT2/PIM1/PRKAA1/PRKCA/MAP2K3/AURKB/WNK3/MAPKAPK2/MAPK11
Molecular function	SIGNALING RECEPTOR BINDING	465	-1.34403	0.138965	Enriched in TNL	VEGFC/CXCL6/EFNB1/DKKL1/IL18BP/ADAMTS5/DLL4/CCL22/TFF1/IL25/RSPO3/FST/IL7/DUSP3/CCL8/ARPP19/CLEC11A/FGF4/FGF5/CXCL10/ITGAV/FCN2/IL20/CCL24/C5/CXCL5/ULBP3/FLT3LG/CXCL13/PTK6/IGF1/CCL1/CCL2/NRXN1/IL1B/CCL11/CDNF/SNX4/IBSP/MAP3K7/TYK2/DLL1/CCL17/ENG/HBEGF/IL10/ADCYAP1/IL3/TNFSF4/HMGB1/TLR4/INS/HJV/SMAD2/TFF2/JAG2/CLEC7A/PLCG1/TGFB2/GDNF/RNF43/CD244/NBL1/MMP14/FGF17/PLAT/BMP7/PIK3CG/VIP/TNFSF13B/TBP/…
Cellular component	TRANSFERASE COMPLEX TRANSFERRING PHOSPHORUS CONTAINING GROUPS	16	-1.68862	0.139275	Enriched in TNL	PRKCI/CDK1/PIK3CG/TBP/PIK3CA/CDK5/TGFBR2/CCNB1/XRCC6/PRKAA2/PRKAA1
Biological process	POSITIVE REGULATION OF LIPASE ACTIVITY	21	-1.64409	0.141076	Enriched in TNL	FGFR2/ABL2/PDGFRB/PRKCZ/EGFR/CD86/PLA2G1B/PTH/PLA2G5/CCL5/ESR1/FGFR3
Biological process	ANTIMICROBIAL HUMORAL RESPONSE	46	1.70377	0.142249	Enriched in TIL	CXCL8/KLK7/SFTPD/PRTN3/CXCL2/S100A12/PPBP/CTSG/CXCL1/PGLYRP1/PI3/AZU1/KLK5/IGHA1/IGHM/HRG/H2BC21/FGA/SLPI/LYZ/KLK3/TF/ANG/RARRES2/LTF
Biological process	REGULATION OF ION TRANSPORT	86	-1.56562	0.142482	Enriched in TNL	BCL2/PLCG1/GDNF/CEBPB/CAMK2B/PIK3CG/VIP/CD4/CDK5/FGF23/PDGFRB/IL1A/FGF20/CXCL12/PTGS2/PLA2G1B/FCRL3/ABL1/F2/TNF/TNFRSF11A/PDGFB/NPPA/CCL5/CD63/CXCL9/CA2/FYN/IFNG/PLA2G10/PRKAA1/SPHK2/EPO/WNK3/CD33/IFNGR2/XCL1/IL13/GCG/SERPINE2/FGF12
Cellular component	INTRINSIC COMPONENT OF POSTSYNAPTIC SPECIALIZATION MEMBRANE	9	-1.70356	0.146229	Enriched in TNL	LRRTM3/SLITRK1/ERBB4/NLGN4X/CDH2/EFNB3
Biological process	PROTEIN AUTOPHOSPHORYLATION	73	-1.60604	0.146372	Enriched in TNL	ENG/STK17B/INS/FGFR2/CAMK2B/JUN/DDR2/MAPKAPK5/BTK/MAP2K2/CDK5/TEK/MAPKAPK3/PRKCG/PDGFRB/EGFR/TEC/STK16/PDGFA/ABL1/SRC/ERBB2/PDGFB/PDGFC/ERBB4/FGFR4/FYN/AURKA/NTRK2/PIM1/GREM1/TYRO3/AURKB/WNK3/MAPKAPK2/FGFR3
Biological process	SENSORY PERCEPTION OF CHEMICAL STIMULUS	8	1.86468	0.146376	Enriched in TIL	LPO/CST2/CST4/CA6/CD36/PIGR
Biological process	POSITIVE REGULATION OF B CELL PROLIFERATION	16	-1.6765	0.146376	Enriched in TNL	TLR4/BCL2/TNFSF13B/FCRL3/TNFRSF13C/IL2/IL4/CD38/IL5/IL13/TNFRSF4
Biological process	ANIMAL ORGAN MORPHOGENESIS	177	-1.4746	0.147243	Enriched in TNL	CCL11/NOG/NTN1/PRKCI/DLL1/MFRP/BCAR3/ENG/FGFR2/SMAD2/BCL2/JAG2/TGFB2/HIF1A/GDNF/NBL1/MMP14/FGF17/CEBPB/BMP7/JUN/LRIG3/CCN2/MDM2/TEK/FGF23/FGF9/TGFBR2/ADAMTS1/TGFB3/PDGFRB/BMP10/TNNT2/ADM/MMP16/EGFR/FGF18/FGF6/FGF20/GHR/POR/PDGFA/ABL1/SRC/TNF/GSK3A/TPM1/PTEN/MYC/SHH/FASLG/ACVRL1/PDGFC/DSCAM/ESR1/EDA/ERBB4/TACSTD2/EIF4A3/NRG1/NTRK2/PIM1/CDH2/ZNRF3/TNNI3/KRAS/NOTCH2/GDF11/GREM1/FGF8/COL8A1/FGFR3/KLK…
Cellular component	SIDE OF MEMBRANE	169	-1.4699	0.148937	Enriched in TNL	ULBP2/TGFBR2/TNFRSF18/F3/CD274/IL7R/DNAJC19/TNFRSF14/GFAP/MICB/CRLF2/GFRA1/CXCL12/CD86/GHR/IL12RB1/ULBP1/TNFRSF13C/IL23R/GFRA3/GP1BA/CD83/F2/SRC/TNF/ICAM1/TNFRSF11A/TNFRSF9/PTEN/HHLA2/FASLG/IL12RB2/LIFR/MSR1/CXCL9/LAG3/FYN/IL17A/EPHA5/CD80/ITGA2B/CSF3R/PLG/IL12B/CD226/KRAS/KLRK1/CD33/ASGR1/IL13/TNFRSF4/SERPINE2
Biological process	PERIPHERAL NERVOUS SYSTEM DEVELOPMENT	17	-1.63434	0.152042	Enriched in TNL	GDNF/CDK1/ARTN/CDK5/GFRA3/NGF/BDNF/ERBB2/NRG1/AKT2/NTRK2/SOD1
Biological process	ION TRANSPORT	127	-1.52334	0.152254	Enriched in TNL	CEBPB/CAMK2B/PIK3CG/VIP/CD4/CCN2/BTK/CSF2/TG/SLC25A18/CDK5/FGF23/PDGFRB/IL1A/GFAP/FGF20/CXCL12/PTGS2/PLA2G1B/FCRL3/GP1BA/ABL1/F2/TNF/TNFRSF11A/MYC/PDGFB/FASLG/PLA2G5/NPPA/CCL5/CD63/CXCL9/CA2/FYN/IFNG/PLA2G10/NTRK2/PRKAA1/SPHK2/EPO/WNK3/CD33/CCL19/IFNGR2/XCL1/IL13/GCG/SERPINE2/FGF12/FGF19
Biological process	REGULATION OF PROTEIN DEACETYLATION	11	-1.71498	0.152254	Enriched in TNL	MAPK8/PRKAA2/IFNG/PRKAA1/SPHK2
Biological process	INSULIN LIKE GROWTH FACTOR RECEPTOR SIGNALING PATHWAY	13	1.73201	0.152254	Enriched in TIL	AKT1/IGFBP3/IGFBP1/IGFBP4/IGFBP6/IGFBP2/IGF2R/IGFBP5
Biological process	CALCIUM ION TRANSPORT INTO CYTOSOL	28	-1.65647	0.152254	Enriched in TNL	PLA2G1B/GP1BA/ABL1/F2/FASLG/CXCL9/FYN/EPO/CCL19/XCL1/IL13
Biological process	CARDIAC MUSCLE TISSUE DEVELOPMENT	47	-1.56726	0.152254	Enriched in TNL	IGF1/NOG/DLL1/ENG/FGFR2/TGFB2/CDK1/BMP7/FGF9/TGFBR2/PDGFRB/BMP10/TNNT2/FGF20/GSK3A/TPM1/PTEN/NPPA/NPPB/ERBB4/NRG1/PIM1/TNNI3/NOTCH2/GREM1/FGF8/MAPK11
Biological process	STEROID BIOSYNTHETIC PROCESS	29	-1.61692	0.152763	Enriched in TNL	HMGCR/DHH/IL1A/ADM/POR/HSD17B10/TNF/FGFR4/PRKAA2/CGA/IFNG/PRKAA1/NR1D1/SOD1/FGF19
Cellular component	AZUROPHIL GRANULE	32	1.7658	0.152763	Enriched in TIL	PRDX6/GDI2/PRTN3/GNS/ARG1/BPI/MPO/GRN/CTSA/SERPINA3/CTSG/C3/IMPDH1/PRKCD/AZU1/MAPK1/ARSA/LYZ/PIGR/ANXA2/RETN/DPP7
Biological process	REGULATION OF LYMPHOCYTE ACTIVATION	149	-1.47415	0.152926	Enriched in TNL	TNFSF13B/ICOS/IL27RA/CD70/CD4/PIK3CA/BTK/TGFBR2/CD274/IL7R/IL1A/TNFRSF14/PRKCZ/CLC/CD86/IL12RB1/FCRL3/TNFRSF13C/XRCC6/IL23R/CD83/ABL1/TNFSF8/IL2/SRC/IRF1/NCK1/IL15RA/IFNL1/IL27/HHLA2/IFNA2/SHH/ERBB2/CCL5/TNFSF9/LAG3/FYN/PRKCQ/IFNB1/CD80/IFNG/IL12B/CRTAM/EPO/IL4/EFNB3/CD38/KLRK1/TYRO3/IL5/CCL19/XCL1/IL13/TNFRSF4/SOD1
Biological process	MRNA PROCESSING	13	1.72208	0.153135	Enriched in TIL	HNRNPA2B1/PRDX6/HSPA8/APP/LGALS3/PRKACA/RBM39
Biological process	CELLULAR MACROMOLECULE LOCALIZATION	153	1.46587	0.153972	Enriched in TIL	YWHAQ/YWHAB/ISG15/YWHAG/HNRNPAB/HSPA8/YWHAZ/SFN/YWHAE/STAT3/AKT1/CSRP3/GDI2/HTRA2/ERP29/HSP90AA1/HSP90AB1/MED1/UFM1/PTPN11/SCARB2/CAMK1/MAPK14/CSK/CLU/CTSA/EGF/APOE/AGT/PARK7/LGALS3/GSN/HSPD1/PRKACA/MMP12
Biological process	ZYMOGEN ACTIVATION	28	1.76962	0.153972	Enriched in TIL	ENO1/BAD/CYCS/SERPINE1/CD5L/LGMN/CPB2/SERPINF2/VSIR/HGFAC/THBS1/FGA/CTSZ/CTSH/KLK3/ANXA2
Biological process	EMBRYONIC ORGAN MORPHOGENESIS	30	-1.62939	0.153972	Enriched in TNL	NOG/NTN1/DLL1/ENG/FGFR2/SMAD2/HIF1A/MMP14/BMP7/LRIG3/FGF9/TGFBR2/TGFB3/MMP16/SHH/EIF4A3/NOTCH2/FGF8/SOD1
Biological process	CARDIAC CHAMBER DEVELOPMENT	35	-1.62003	0.153972	Enriched in TNL	NOG/ENG/FGFR2/TGFB2/HIF1A/BMP7/MDM2/TEK/TGFBR2/ADAMTS1/BMP10/TNNT2/GSK3A/TPM1/NRG1/TNNI3/NOTCH2/FGF8
Biological process	REGULATION OF ADAPTIVE IMMUNE RESPONSE	57	-1.60466	0.153972	Enriched in TNL	IL1B/MAP3K7/IL10/TNFSF4/HMGB1/CLEC7A/TNFSF13B/IL27RA/CD4/BTK/CD274/IL7R/TNFRSF14/PRKCZ/CLC/IL12RB1/IL23R/IL2/IRF1/TNF/IL27/IFNA2/LTA/PRKCQ/IFNB1/CD80/IL12B/CD226/IL4/CCL19/XCL1
Biological process	POSITIVE REGULATION OF T CELL PROLIFERATION	49	-1.56947	0.153972	Enriched in TNL	IGF1/IL1B/TYK2/TNFSF4/HMGB1/TNFSF13B/IL27RA/CD70/TGFBR2/CD274/IL1A/CD86/IL12RB1/TNFRSF13C/IL23R/IL2/NCK1/HHLA2/SHH/CCL5/TNFSF9/PRKCQ/CD80/IL12B/EPO/IL4/CCL19/XCL1
Molecular function	HISTONE KINASE ACTIVITY	10	-1.6456	0.156413	Enriched in TNL	PRKAA2/AURKA/PRKAA1/PRKCA/AURKB
Molecular function	TUMOR NECROSIS FACTOR RECEPTOR SUPERFAMILY BINDING	22	-1.63823	0.156413	Enriched in TNL	TNFSF4/TNFSF13B/CD70/TNFSF8/TNF/NGF/BDNF/FASLG/TNFSF9/LTA/EDA
Biological process	REGULATION OF LEUKOCYTE MEDIATED CYTOTOXICITY	29	-1.60885	0.156898	Enriched in TNL	CADM1/KIR2DL4/IL7R/IL12RB1/IL23R/ICAM1/NCR3/LAG3/IL12B/CRTAM/CD226/NCR1/KLRK1/XCL1
Biological process	ORGANIC HYDROXY COMPOUND BIOSYNTHETIC PROCESS	34	-1.64964	0.156898	Enriched in TNL	POR/HSD17B10/PTH/TNF/FGFR4/PRKAA2/ASAH2/IFNG/PRKAA1/SPHK2/NR1D1/SOD1/FGF19
Biological process	EXOCRINE SYSTEM DEVELOPMENT	20	-1.63435	0.15787	Enriched in TNL	FGFR2/TGFB2/BMP7/TGFB3/EGFR/PDGFA/TNF/SHH/EDA/FGF8
Biological process	REGULATION OF RESPONSE TO INTERFERON GAMMA	6	1.80204	0.159899	Enriched in TIL	HSP90AB1/MED1/ARG1
Biological process	MACROMOLECULE DEACYLATION	12	-1.67164	0.159899	Enriched in TNL	MAPK8/PRKAA2/IFNG/PRKAA1/SPHK2
Biological process	REGULATION OF T HELPER 17 TYPE IMMUNE RESPONSE	9	-1.68271	0.159899	Enriched in TNL	CLEC7A/IL27RA/IL12RB1/IL23R/IL2/PRKCQ/IL12B/IL4
Biological process	LEUKOTRIENE METABOLIC PROCESS	5	-1.66867	0.164691	Enriched in TNL	PLA2G1B/PLA2G5/TLR2/MAPKAPK2
Biological process	POSITIVE REGULATION OF INTERLEUKIN 2 PRODUCTION	13	-1.60221	0.165467	Enriched in TNL	IL1B/MAP3K7/CLEC7A/CD4/IL1A/CD86/CD83/ABL1/PRKCQ/CD80
Biological process	REGULATION OF LIPID KINASE ACTIVITY	17	-1.61393	0.165467	Enriched in TNL	TEK/PDGFRB/F2/RB1/SRC/PDGFB/CCL19/FGFR3
Cellular component	ENDOLYSOSOME	7	1.78881	0.165467	Enriched in TIL	LGMN/CTSS/PRKCD/HRG/CTSB
Molecular function	HORMONE ACTIVITY	35	-1.60684	0.165467	Enriched in TNL	VIP/TG/CCL25/GRP/BMP10/THPO/ADM/PTH/GH1/NPPA/AGRP/PYY/NPPB/CGA/EPO/GHRL/POMC/GCG/PPY
Molecular function	PHOSPHOPROTEIN BINDING	28	1.73689	0.165467	Enriched in TIL	YWHAB/SFN/YWHAE/MAPK3/CRK/PTPN11/GRB2/PTPN6/SHC1/IGF2R/MAPK1
Biological process	REGULATION OF RECEPTOR SIGNALING PATHWAY VIA STAT	43	-1.57802	0.165467	Enriched in TNL	TYK2/IL10RB/IL10/TSLP/CDK5/IL7R/CRLF2/GHR/IL23R/F2/TNF/IFNL1/GH1/IFNA2/CCL5/ERBB4/IFNA7/IFNB1/IFNG/IL12B/IL4/IL5
Cellular component	VACUOLAR MEMBRANE	22	1.75261	0.166245	Enriched in TIL	YWHAB/HSPA8/ANXA6/HSP90AB1/CTSD/SCARB2/GRN/CTSA/EGF
Molecular function	OXIDOREDUCTASE ACTIVITY	43	1.63663	0.170101	Enriched in TIL	PRDX1/PRDX6/HAAO/CYCS/PDIA3/AKR1A1/MPO/GSTP1/LPO/CAT/TXNDC12/PARK7/IMPDH1/MDH1
Biological process	CARBOHYDRATE CATABOLIC PROCESS	31	1.64379	0.170249	Enriched in TIL	ENO2/ENO1/ALDOA/TPI1/STAT3/BAD/SCARB2/GPI
Biological process	MUSCLE TISSUE DEVELOPMENT	57	-1.59144	0.170249	Enriched in TNL	IGF1/NOG/DLL1/ENG/FGFR2/BCL2/TGFB2/CDK1/BMP7/CDK5/FGF9/TGFBR2/PDGFRB/BMP10/TNNT2/FGF20/RB1/GSK3A/TPM1/PTEN/SHH/NPPA/NPPB/ERBB4/NRG1/PIM1/PRKAA1/TNNI3/NOTCH2/GREM1/FGF8/MAPK11
Molecular function	OXIDOREDUCTASE ACTIVITY ACTING ON PEROXIDE AS ACCEPTOR	11	1.78486	0.172695	Enriched in TIL	PRDX1/PRDX6/MPO/GSTP1/LPO/CAT/PARK7
Biological process	T CELL PROLIFERATION	79	-1.55238	0.17321	Enriched in TNL	CEBPB/PIK3CG/TNFSF13B/IL27RA/CD70/CADM1/TGFBR2/CD274/IL1A/TNFRSF14/CLC/CD86/IL12RB1/TNFRSF13C/IL23R/ABL1/TNFSF8/IL2/IRF1/NCK1/IL27/HHLA2/SHH/ERBB2/CCL5/TNFSF9/FYN/PRKCQ/CD80/IL12B/CRTAM/EPO/IL4/CCL19/XCL1/TNFRSF4
Cellular component	COLLAGEN CONTAINING EXTRACELLULAR MATRIX	152	1.43135	0.17321	Enriched in TIL	THBS2/DCN/ANXA6/S100A6/OMD/PRTN3/MMP8/CTSD/NID1/VWF/A2M/BGN/SERPINE1/DPT/NID2/S100A4/CLU/SERPINA3/CTSG/SERPINF2/APOE/AGT/MMP9/LGALS3/CCDC80/TIMP2/ANGPTL4/CTSS/MFGE8/TIMP1/VTN/ECM1/SERPINC1/CDON/IGFBP7/GPC3/TNC/LUM/COL18A1/ACAN/ANGPT1/LTBP4/KNG1/TGFBI/HRG/TPSB2/ADIPOQ/CTSB/SMOC1/ANXA5/C1QA/MMP2/THBS1/FGA/CTSZ/SLPI
Biological process	REGULATION OF STEROID METABOLIC PROCESS	26	-1.69844	0.17321	Enriched in TNL	IL1A/ADM/STUB1/POR/TNF/FGFR4/CGA/IFNG/PRKAA1/NR1D1/SOD1/FGF19
Molecular function	MHC PROTEIN COMPLEX BINDING	9	1.83408	0.173852	Enriched in TIL	HSPA8/YWHAE/HSP90AA1/HSP90AB1/LILRB2
Biological process	MONONUCLEAR CELL DIFFERENTIATION	103	-1.47098	0.174888	Enriched in TNL	IL10/TNFSF4/HMGB1/BCL2/JAG2/MMP14/CEBPB/LY9/JUN/TNFSF13B/CD4/BTK/CSF2/TGFBR2/IL7R/IL1A/PRKCZ/CD86/IL12RB1/FCRL3/XRCC6/IL23R/CD83/ABL1/TNFSF8/IL2/IRF1/IL15RA/IFNL1/MYC/IL27/IFNA2/SHH/ERBB2/TNFSF9/IFNA7/LAG3/IFNB1/CD80/IFNG/IL12B/CRTAM/IL4/NOTCH2/TYRO3/CCL19/SOD1
Biological process	SALIVARY GLAND DEVELOPMENT	19	-1.63604	0.174888	Enriched in TNL	HGF/SEMA3A/TGFB1/FGF10/FGFR2/TGFB2/BMP7/TGFB3/EGFR/PDGFA/TNF/SHH/EDA/FGF8
Biological process	PROTEIN MODIFICATION BY SMALL PROTEIN CONJUGATION	44	1.6977	0.17598	Enriched in TIL	ISG15/UBE2N/UBE2I/AKT1/SUMO2/UFC1/PPIA/HSP90AA1/HSP90AB1/UFM1/HSPA1A
Biological process	POSITIVE REGULATION OF BLOOD CIRCULATION	10	-1.61252	0.17598	Enriched in TNL	TGFB2/CHGA/CCN2/ADM/GSK3A/TPM1/NPPA/GHRL
Biological process	IMMUNE SYSTEM DEVELOPMENT	191	-1.42673	0.17598	Enriched in TNL	IL10/IL3/TNFSF4/HMGB1/TLR4/FGFR2/KAT6A/BCL2/JAG2/TGFB2/HIF1A/MMP14/CEBPB/LY9/JUN/TNFSF13B/ICOS/IL27RA/CD4/BTK/CSF2/ARTN/TEK/TGFBR2/CD274/IL7R/IL1A/THPO/PRKCZ/CLC/CD86/IL12RB1/FCRL3/FSTL3/XRCC6/IL23R/CD83/ABL1/RB1/TNFSF8/IL2/SRC/IRF1/TNF/TNFRSF11A/IL15RA/IFNL1/MYC/IL27/IFNA2/SHH/ERBB2/PDGFB/TLR2/TNFSF9/LTA/IFNA7/LAG3/IL17A/IFNB1/TPO/CD80/IFNG/PLA2G10/CSF3R/KIRREL3/IL12B/PIM1/OSM/CRTAM/EPO/IL4/NOTC…
Biological process	ORGANIC ACID TRANSPORT	30	-1.5942	0.17598	Enriched in TNL	SLC25A18/IL1A/GFAP/PLA2G1B/TNF/TNFRSF11A/MYC/PLA2G5/PLA2G10/FABP1/AKT2/NTRK2/FABP5/PRKAA1/FGF19
Biological process	POSITIVE REGULATION BY HOST OF VIRAL PROCESS	6	1.78388	0.17598	Enriched in TIL	HSPA8/CFL1/APOE/IGF2R
Biological process	MONOSACCHARIDE CATABOLIC PROCESS	7	1.7607	0.17743	Enriched in TIL	ENO2/ENO1/BAD
Biological process	RESPONSE TO VIRUS	67	-1.54447	0.178124	Enriched in TNL	MST1R/LGALS8/MICB/IFNAR1/CXCL12/IL12RB1/IL23R/IFNGR1/SRC/IRF1/TNF/IFNL1/IL27/IFNA2/BCL2L1/CCL5/TLR2/CXCL9/IFNA7/IFNB1/IFNG/PLA2G10/IL12B/IL4/CCL19/OAS1/IFNGR2/XCL1/MAPK11
Biological process	ACTIVATION OF JANUS KINASE ACTIVITY	10	-1.60126	0.179822	Enriched in TNL	GHR/IL23R/GH1/CCL5/IL12B/IL4
Biological process	REGULATION OF T CELL ACTIVATION	117	-1.48154	0.181932	Enriched in TNL	TNFSF13B/ICOS/IL27RA/CD70/CD4/PIK3CA/TGFBR2/CD274/IL7R/IL1A/TNFRSF14/PRKCZ/CLC/CD86/IL12RB1/TNFRSF13C/IL23R/CD83/ABL1/TNFSF8/IL2/SRC/IRF1/NCK1/IFNL1/IL27/HHLA2/IFNA2/SHH/ERBB2/CCL5/TNFSF9/LAG3/FYN/PRKCQ/IFNB1/CD80/IFNG/IL12B/CRTAM/EPO/IL4/EFNB3/KLRK1/CCL19/XCL1/SOD1
Biological process	ATP METABOLIC PROCESS	42	1.67389	0.181932	Enriched in TIL	ENO2/ENO1/ALDOA/TPI1/HSPA8/STAT3/BAD/CYCS/HSPA1A/GPI/APP/PARK7
Biological process	REGULATION OF IMMUNE EFFECTOR PROCESS	118	-1.49604	0.181932	Enriched in TNL	SNX4/MAP3K7/IL10/TNFSF4/HMGB1/TLR4/INS/CLEC7A/TGFB2/CD244/IL27RA/BTK/ADGRE2/CADM1/MBL2/KIR2DL4/IL7R/TGFB3/TNFRSF14/PRKCZ/CLC/CD86/IL12RB1/FCRL3/IL23R/IL2/TNF/ICAM1/SERPING1/IFNL1/IL27/IFNA2/NCR3/PLA2G5/LTA/HK1/LAG3/IL17A/IFNB1/CD80/IFNG/IL12B/SPHK2/CRTAM/CD226/IL4/NCR1/KLRK1/IL5/CCL19/XCL1/IL13/TNFRSF4
Biological process	NEGATIVE REGULATION OF INTRINSIC APOPTOTIC SIGNALING PATHWAY	30	1.66382	0.183959	Enriched in TIL	TPT1/ENO1/AKT1/HTRA2/PPIA/HSPA1A/CLU/TXNDC12/MMP9/PLAUR/PARK7
Molecular function	CYTOKINE ACTIVITY	135	-1.42497	0.184247	Enriched in TNL	CCL22/IL25/IL7/CCL8/CXCL10/IL20/CCL24/C5/CXCL5/FLT3LG/CXCL13/CCL1/CCL2/IL1B/CCL11/CCL17/IL10/IL3/TNFSF4/HMGB1/TGFB2/BMP7/TNFSF13B/TSLP/CD70/CSF2/CCL25/CCL27/TGFB3/IL36A/BMP10/IL1A/GDF5/THPO/CXCL12/CCL26/CCL3L3/TNFSF8/IL2/TNF/IFNL1/IL27/IFNA2/IL22/FASLG/CCL5/TNFSF9/LTA/CXCL9/CCL16/IFNA7/NRG1/IL17A/IFNB1/CCL13/IFNG/IL12B/OSM/EPO/IL4/CTF1/GDF11/GREM1/IL5/CCL19/XCL1/IL13/GDF2
Biological process	EMBRYONIC CRANIAL SKELETON MORPHOGENESIS	10	-1.594	0.184247	Enriched in TNL	FGFR2/SMAD2/MMP14/TGFBR2/TGFB3/MMP16/EIF4A3/FGF8
Biological process	PROTEIN MODIFICATION BY SMALL PROTEIN CONJUGATION OR REMOVAL	48	1.63042	0.184247	Enriched in TIL	ISG15/UBE2N/UBE2I/AKT1/SUMO2/UFC1/PPIA/HSP90AA1/HSP90AB1/UFM1/HSPA1A
Biological process	LEUKOCYTE DIFFERENTIATION	134	-1.4236	0.184247	Enriched in TNL	IL10/TNFSF4/HMGB1/TLR4/BCL2/JAG2/MMP14/CEBPB/LY9/JUN/TNFSF13B/CD4/BTK/CSF2/TGFBR2/IL7R/IL1A/PRKCZ/CD86/IL12RB1/FCRL3/FSTL3/XRCC6/IL23R/CD83/ABL1/RB1/TNFSF8/IL2/SRC/IRF1/TNF/TNFRSF11A/IL15RA/IFNL1/MYC/IL27/IFNA2/SHH/ERBB2/TLR2/TNFSF9/IFNA7/LAG3/IL17A/IFNB1/CD80/IFNG/IL12B/CRTAM/IL4/NOTCH2/PRKCA/TYRO3/IL5/CCL19/SOD1
Biological process	EMBRYONIC SKELETAL SYSTEM MORPHOGENESIS	12	-1.63992	0.184739	Enriched in TNL	NOG/FGFR2/SMAD2/MMP14/BMP7/TGFBR2/TGFB3/MMP16/EIF4A3/FGF8
Biological process	FOREBRAIN CELL MIGRATION	10	-1.59074	0.185738	Enriched in TNL	LRP8/CDK5/EGFR/CXCL12/CNTN2/PEX5/NRG1/TYRO3
Biological process	POSITIVE REGULATION OF INNATE IMMUNE RESPONSE	35	-1.58259	0.185738	Enriched in TNL	MAP3K7/TBK1/HMGB1/TLR4/CLEC7A/CADM1/MBL2/KIR2DL4/XRCC6/SRC/NCR3/PLA2G5/CCL5/LAG3/FYN/IFNB1/IL12B/CRTAM/CD226/KLRK1
Biological process	CD4 POSITIVE ALPHA BETA T CELL ACTIVATION	32	-1.61668	0.188107	Enriched in TNL	TNFSF4/HMGB1/LY9/TGFBR2/CD274/PRKCZ/CD86/IL12RB1/IL23R/CD83/IL2/IL27/PRKCQ/CD80/IFNG/IL12B/IL4/CCL19/XCL1
Biological process	POSITIVE REGULATION OF ION TRANSMEMBRANE TRANSPORT	22	-1.5994	0.188107	Enriched in TNL	ABL1/F2/NPPA/CXCL9/IFNG/WNK3/IFNGR2/XCL1/IL13
Biological process	ANTIGEN PROCESSING AND PRESENTATION	21	1.71231	0.188107	Enriched in TIL	PSME1/CTSV/PDIA3/CTSD/ERAP1/LGMN/FCGR2B/CTSS/LILRB2
Biological process	NUCLEAR CHROMOSOME SEGREGATION	12	-1.63211	0.189975	Enriched in TNL	KPNB1/CCNB1/RB1/HDAC8/KIF23/AURKB/EHMT2
Biological process	CHAPERONE MEDIATED PROTEIN COMPLEX ASSEMBLY	7	1.74386	0.191023	Enriched in TIL	HSP90AA1/HSP90AB1/HSPA1A/CLU/HSPD1
Biological process	ADENYLATE CYCLASE MODULATING G PROTEIN COUPLED RECEPTOR SIGNALING PATHWAY	19	-1.61097	0.192715	Enriched in TNL	CXCL11/PTHLH/PDE4D/CXCL10/ADGRE5/ADCYAP1/CHGA/VIP/ADGRE2/ADM/PTH/GSK3A/CXCL9/PRKCA/GCG
Biological process	REGULATION OF OSTEOCLAST DIFFERENTIATION	19	-1.61085	0.192715	Enriched in TNL	FSTL3/IL23R/TNF/IL17A/IFNG/IL12B/IL4/NOTCH2
Biological process	REGULATION OF MRNA PROCESSING	6	1.76232	0.192715	Enriched in TIL	HNRNPA2B1/PRDX6/HSPA8
Biological process	REGULATION OF MRNA SPLICING VIA SPLICEOSOME	6	1.76232	0.192715	Enriched in TIL	HNRNPA2B1/PRDX6/HSPA8
Biological process	POSITIVE REGULATION OF KINASE ACTIVITY	147	-1.4219	0.193403	Enriched in TNL	DDR2/CD4/LRP8/PIK3CA/MAP2K2/CDK5/TEK/ANGPT4/TGFBR2/PDGFRB/MST1R/TNFRSF10A/CCNB1/PRKCZ/EGFR/FGF18/CD86/PLA2G1B/GHR/XRCC6/PDGFA/IL23R/ABL1/F2/IL2/SRC/TNF/TNFRSF11A/GH1/ERBB2/PDGFB/PDGFC/CCL5/TDGF1/ERBB4/FGFR4/NRG1/TNFRSF10B/EPHA5/BTC/IFNG/NTRK2/IL12B/EPO/IL4/GHRL/GREM1/TYRO3/MAP2K3/CCL19/FGFR3/GCG
Biological process	POSITIVE REGULATION OF MAST CELL ACTIVATION INVOLVED IN IMMUNE RESPONSE	6	-1.65385	0.194111	Enriched in TNL	IL4R/SNX4/SPHK2/IL4/IL13
Cellular component	MICROTUBULE ASSOCIATED COMPLEX	10	-1.58072	0.19552	Enriched in TNL	BIRC5/SNX4/LRP8/DYNLL1/AURKA/DYNLRB1/KIF23/NUDCD3/AURKB
Biological process	SPECIFICATION OF SYMMETRY	15	-1.58501	0.197086	Enriched in TNL	DLL1/ENG/SMAD2/HIF1A/NBL1/TGFBR2/SHH/TDGF1/NOTCH2/GREM1/FGF8
Biological process	REGULATION OF DEFENSE RESPONSE TO BACTERIUM	6	1.75865	0.197823	Enriched in TIL	KLK7/GRN/KLK5/HAVCR2/KLK3/SIRT2
Biological process	CELLULAR RESPONSE TO STRESS	221	1.33206	0.197823	Enriched in TIL	TPT1/AIF1/ENO1/CXCL8/UBE2N/PRDX1/HSPA8/SFN/YWHAE/AKT1/MAPK3/HTRA2/ERP29/UFC1/BAD/PPIA/HSP90AA1/PDIA3/KLK8/HSP90AB1/MMP8/UFM1/PTPN11/ARG1/HSPA1A/IL6/MAPK14/GRB2/MPO/GRN/GSTP1/SPP1/CLU/CAT/SERPINF2/TXNDC12/FCGR2B/AGT/APP/MMP9/DCTPP1/PARK7/CASP3/HSPD1/IGFBP6/PRKACA/FAS/FER
Molecular function	CYTOKINE BINDING	68	-1.49309	0.197823	Enriched in TNL	NOG/ENG/HMGB1/HJV/IL22RA1/NBL1/IL22RA2/IL27RA/WFIKKN1/CD4/TGFBR2/TGFB3/GDF5/TNFRSF14/CRLF2/IFNAR1/GHR/IL12RB1/IL23R/IFNGR1/TNFRSF11A/TNFRSF9/ACVRL1/IL12RB2/LIFR/SOST/CSF3R/IL12B/GREM1
Biological process	AMYLOID FIBRIL FORMATION	10	1.75916	0.197823	Enriched in TIL	PFDN5/CLU/APOE/APP/GSN/CD36
Biological process	T CELL ACTIVATION	147	-1.41694	0.20067	Enriched in TNL	IL10/TNFSF4/HMGB1/INS/BCL2/JAG2/CLEC7A/CEBPB/LY9/PIK3CG/TNFSF13B/ICOS/IL27RA/CD70/CD4/PIK3CA/CADM1/TGFBR2/CD274/IL7R/IL1A/TNFRSF14/PRKCZ/MICB/CLC/CD86/IL12RB1/TNFRSF13C/IL23R/CD83/ABL1/TNFSF8/IL2/SRC/IRF1/NCK1/ICAM1/IFNL1/IL27/HHLA2/IFNA2/SHH/ERBB2/CCL5/TNFSF9/IFNA7/LAG3/FYN/JAML/PRKCQ/IFNB1/CD80/IFNG/IL12B/CRTAM/EPO/IL4/EFNB3/KLRK1/CCL19/XCL1/TNFRSF4/SOD1
Biological process	ACTIVATION OF PROTEIN KINASE ACTIVITY	45	-1.56997	0.202751	Enriched in TNL	PIK3CA/ANGPT4/TGFBR2/TNFRSF10A/PRKCZ/CD86/GHR/IL23R/ABL1/SRC/GH1/PDGFB/PDGFC/CCL5/NRG1/TNFRSF10B/IL12B/EPO/IL4/GREM1
Cellular component	LATE ENDOSOME	31	1.59997	0.203024	Enriched in TIL	TPT1/HSPA8/SFTPD/MAPK3/ANXA6/SCARB2/GRN/LGMN/CTSS/IGF2R/MAPK1
Biological process	REGULATION OF PROTEIN EXPORT FROM NUCLEUS	9	1.78814	0.203024	Enriched in TIL	SFN/YWHAE/PTPN11/CAMK1/PARK7/PRKACA
Biological process	POSITIVE REGULATION OF CYTOKINE PRODUCTION	152	-1.45653	0.203024	Enriched in TNL	IL10/TBK1/ADCYAP1/TNFSF4/HMGB1/TLR4/INS/CLEC7A/HIF1A/CD244/CEBPB/LY9/PIK3CG/TSLP/IL27RA/CD4/CSF2/CADM1/F3/CD274/KIR2DL4/IL36A/IL1A/TNFRSF14/PRKCZ/CRLF2/PTGS2/CD86/PLA2G1B/SAA1/IL12RB1/IL23R/CD83/ABL1/IFNGR1/IL2/SRC/IRF1/TNF/IFNL1/IL27/HHLA2/IL12RB2/TLR2/LTA/MAPK13/HK1/PRKCQ/IL17A/CD80/IFNG/IL12B/OSM/SPHK2/CRTAM/CD226/IL4/KLRK1/CCL19/MAPKAPK2/OAS1/XCL1/IL13/GDF2/MAPK11/SOD1
Biological process	INORGANIC ION TRANSMEMBRANE TRANSPORT	46	-1.51298	0.203024	Enriched in TNL	GP1BA/ABL1/F2/FASLG/NPPA/CD63/CXCL9/FYN/IFNG/SPHK2/WNK3/CCL19/XCL1/IL13/FGF12
Biological process	REGULATION OF NATURAL KILLER CELL CHEMOTAXIS	6	-1.6464	0.203262	Enriched in TNL	CCL5/KLRK1/XCL1
Cellular component	ENDOCYTIC VESICLE LUMEN	15	1.65308	0.203262	Enriched in TIL	CSF3/HSP90AA1/MPO/APOE/PGLYRP1
Biological process	CYTOKINE PRODUCTION INVOLVED IN IMMUNE RESPONSE	36	-1.55731	0.203262	Enriched in TNL	IL1B/MAP3K7/IL10/TNFSF4/TLR4/CLEC7A/TGFB2/BTK/KIR2DL4/TGFB3/TNFRSF14/PRKCZ/CLC/TNF/IFNA2/HK1/IFNB1/SPHK2/CD226/IL4/XCL1
Molecular function	EXTRACELLULAR MATRIX STRUCTURAL CONSTITUENT CONFERRING COMPRESSION RESISTANCE	5	1.72284	0.203262	Enriched in TIL	DCN/BGN/LUM/ACAN
Biological process	ANTIGEN PROCESSING AND PRESENTATION OF EXOGENOUS PEPTIDE ANTIGEN	8	1.78349	0.205389	Enriched in TIL	CTSV/CTSD/LGMN/FCGR2B/CTSS
Biological process	ANTIGEN PROCESSING AND PRESENTATION OF EXOGENOUS PEPTIDE ANTIGEN VIA MHC CLASS II	8	1.78349	0.205389	Enriched in TIL	CTSV/CTSD/LGMN/FCGR2B/CTSS
Biological process	POSITIVE REGULATION OF LEUKOCYTE MEDIATED IMMUNITY	39	-1.55152	0.20616	Enriched in TNL	IL1B/MAP3K7/TNFSF4/CLEC7A/BTK/CADM1/KIR2DL4/PRKCZ/IL12RB1/IL23R/IL2/TNF/NCR3/LTA/LAG3/IL12B/CRTAM/CD226/IL4/KLRK1/XCL1
Molecular function	PHOSPHATASE REGULATOR ACTIVITY	8	1.78237	0.206188	Enriched in TIL	IGFBP3/SET/LGALS3
Biological process	ADENYLATE CYCLASE ACTIVATING G PROTEIN COUPLED RECEPTOR SIGNALING PATHWAY	18	-1.63288	0.206728	Enriched in TNL	CXCL11/PTHLH/PDE4D/CXCL10/ADGRE5/ADCYAP1/CHGA/VIP/ADGRE2/ADM/PTH/GSK3A/CXCL9/PRKCA/GCG
Biological process	LEUKOCYTE PROLIFERATION	126	-1.44728	0.210306	Enriched in TNL	IL10/TBK1/TNFSF4/HMGB1/TLR4/BCL2/CEBPB/PIK3CG/TNFSF13B/IL27RA/CD70/IMPDH2/BTK/CSF2/CRP/CADM1/TGFBR2/CD274/IL7R/IL1A/TNFRSF14/CLC/CD86/IL12RB1/FCRL3/TNFRSF13C/IL23R/ABL1/TNFSF8/PTH/IL2/IRF1/NCK1/IL27/HHLA2/IFNA2/SHH/ERBB2/CCL5/TNFSF9/IFNA7/FYN/PRKCQ/IFNB1/CD80/IL12B/CRTAM/EPO/IL4/CD38/GREM1/IL5/CCL19/XCL1/IL13/TNFRSF4
Biological process	CARDIAC SEPTUM MORPHOGENESIS	17	-1.54681	0.211405	Enriched in TNL	NOG/ENG/FGFR2/TGFB2/BMP7/MDM2/TGFBR2/NOTCH2/FGF8
Biological process	REGULATION OF NUCLEOCYTOPLASMIC TRANSPORT	26	1.65827	0.213731	Enriched in TIL	SFN/YWHAE/HSP90AB1/UFM1/PTPN11/CAMK1/MAPK14/PARK7/PRKACA/PRKCD/CD36/ANGPT1/CDH1
Biological process	ICOSANOID METABOLIC PROCESS	14	-1.57578	0.213731	Enriched in TNL	PTGS2/PLA2G1B/PLA2G5/TLR2/PLA2G10/FABP5/MAPKAPK2
Biological process	REGULATION OF CYTOSOLIC CALCIUM ION CONCENTRATION	51	-1.50339	0.215441	Enriched in TNL	CXCL10/ITGAV/SNCA/CXCL13/CCL1/ADCYAP1/HMGB1/BCL2/PLCG1/ABL2/PIK3CG/CDK5/ADM/PLA2G1B/SAA1/GP1BA/ABL1/F2/IL2/FASLG/ESR1/CXCL9/FYN/EPO/GHRL/CD38/CCL19/XCL1/IL13
Biological process	POSITIVE REGULATION OF LEUKOCYTE DEGRANULATION	7	-1.61376	0.215441	Enriched in TNL	SPHK2/IL4/IL13
Biological process	NEGATIVE REGULATION OF LYMPHOCYTE DIFFERENTIATION	20	-1.58239	0.215441	Enriched in TNL	IL2/IRF1/IFNL1/IFNA2/SHH/ERBB2/LAG3/IFNB1/IL4
Cellular component	EXTRINSIC COMPONENT OF EXTERNAL SIDE OF PLASMA MEMBRANE	6	-1.637	0.215441	Enriched in TNL	PLG/SERPINE2
Biological process	PROTEIN EXPORT FROM NUCLEUS	12	1.79548	0.215441	Enriched in TIL	SFN/YWHAE/PTPN11/CAMK1/PARK7/PRKACA
Biological process	REGULATION OF LIPID BIOSYNTHETIC PROCESS	37	-1.58543	0.217299	Enriched in TNL	IL1A/ADM/PTGS2/POR/PDGFA/TNF/PDGFB/FGFR4/CGA/IFNG/FABP5/PRKAA1/SPHK2/NR1D1/SOD1/FGF19
Biological process	REGULATION OF SMALL MOLECULE METABOLIC PROCESS	62	-1.50124	0.220573	Enriched in TNL	PTGS2/POR/PTH/SRC/TNF/GSK3A/MYC/FGFR4/PRKAA2/IFNG/FABP1/AKT2/FABP5/PRKAA1/SPHK2/IL4/ENTPD5/NR1D1/POMC/GCG/SOD1/FGF19
Biological process	POSITIVE REGULATION OF GENE EXPRESSION	272	-1.35896	0.221167	Enriched in TNL	ENG/IL10/TBK1/ADCYAP1/TNFSF4/HMGB1/TLR4/INS/KAT6A/SMAD2/CLEC7A/HIF1A/GDNF/CDK1/CD244/MMP14/FGF17/CEBPB/CHEK1/LY9/BMP7/PIK3CG/VIP/TSLP/IL27RA/CD4/CCN2/CSF2/MAP2K2/CRP/CADM1/FGF23/FGF9/F3/CD274/KIR2DL4/IL7R/IL36A/BMP10/IL1A/TNFRSF14/PRKCZ/EGFR/FGF18/CRLF2/FGF6/FGF20/PTGS2/CD86/PLA2G1B/SAA1/CNTN2/IL12RB1/IL23R/CD83/ABL1/IFNGR1/IL2/SRC/IRF1/TNF/NCK1/GSK3A/NGF/IFNL1/MYC/IL27/HHLA2/SHH/ERBB2/PDGFB/IL12…
Biological process	REGULATION OF INTRINSIC APOPTOTIC SIGNALING PATHWAY	49	1.55539	0.221167	Enriched in TIL	TPT1/ENO1/AKT1/HTRA2/ERP29/BAD/PPIA/HSPA1A/CLU/TXNDC12/MMP9/PLAUR/PARK7
Biological process	REGULATION OF METAL ION TRANSPORT	60	-1.51266	0.221167	Enriched in TNL	BCL2/PLCG1/CAMK2B/PIK3CG/VIP/CD4/CDK5/PDGFRB/CXCL12/PTGS2/PLA2G1B/FCRL3/ABL1/F2/PDGFB/NPPA/CCL5/CD63/CXCL9/FYN/IFNG/SPHK2/EPO/WNK3/CD33/XCL1/IL13/GCG/SERPINE2/FGF12
Biological process	ERK1 AND ERK2 CASCADE	126	-1.43454	0.221167	Enriched in TNL	IGF1/CCL1/CCL2/IL1B/CCL11/CCL17/ADCYAP1/HMGB1/TLR4/FGFR2/CDK1/JUN/CD4/CCN2/MAP2K2/CCL25/TEK/FGF23/PDGFRB/IL1A/THPO/PRKCZ/EGFR/FGF18/FGF20/CCL26/PDGFA/BMPER/CCL3L3/ABL1/SRC/TNF/ICAM1/TNFRSF11A/PTEN/MYC/ERBB2/PDGFB/PLA2G5/PDGFC/CCL5/CCL16/ERBB4/FGFR4/NRG1/CCL13/NTRK2/EPO/NOTCH2/PRKCA/FGF8/CCL19/XCL1/FGFR3/GCG/FGF19
Biological process	REGULATION OF MULTICELLULAR ORGANISMAL DEVELOPMENT	296	-1.34357	0.221167	Enriched in TNL	DDR2/CD4/LRP8/CCN2/BTK/TG/CDK5/TEK/SPARC/FGF23/FGF9/ANGPT4/TGFBR2/F3/LRRTM3/ADAMTS1/CCN6/IL7R/TGFB3/BMP10/IL1A/GDF5/THPO/ADM/GFAP/PRKCZ/FGF18/FGF20/CXCL12/SLITRK1/CD86/POR/IL12RB1/FCRL3/FSTL3/XRCC6/BMPER/IL23R/CD83/ABL1/F2/RB1/PTH/IL2/IRF1/TNF/GSK3A/ANGPTL3/PTEN/NGF/BDNF/IL15RA/IFNL1/MYC/IL27/PROC/IFNA2/SHH/ERBB2/CTSC/FASLG/ACVRL1/DSCAM/TLR2/PROK1/TNFSF9/LTA/NPPB/ERBB4/VEGFD/LAG3/IL17A/IFNB1/CD80…
Biological process	SISTER CHROMATID SEGREGATION	10	-1.56219	0.221167	Enriched in TNL	KPNB1/CCNB1/RB1/HDAC8/KIF23/AURKB
Molecular function	PROTEIN TAG	5	1.70938	0.225225	Enriched in TIL	ISG15/SUMO2/RPS27A/UBC
Biological process	PROTEIN POLYMERIZATION	34	1.6396	0.225225	Enriched in TIL	AIF1/CSF3/HSP90AA1/HSPA1A/GRB2/GSN/DBNL/FER/PRKCD/CAPG/COTL1/MET/FGA/CCL21/RAC1/JAK2/CDH5/ANG
Biological process	ORGANIC ACID BIOSYNTHETIC PROCESS	24	-1.59454	0.225225	Enriched in TNL	PTGS2/PLA2G1B/HSD17B10/PLA2G5/FGFR4/PRKAA2/ASAH2/PLA2G10/FABP5/PRKAA1/NR1D1/FGF19
Biological process	PHOSPHATIDYLINOSITOL METABOLIC PROCESS	10	-1.55997	0.225225	Enriched in TNL	PLCG1/PIK3CG/PIK3CA/PDGFRB/PDGFA/PTEN/PDGFB
Biological process	CYTOKINESIS	9	-1.61933	0.225225	Enriched in TNL	RASA1/BCL2L1/AURKA/KIF23/AURKB
Biological process	REGULATION OF RESPONSE TO CYTOKINE STIMULUS	35	1.58334	0.225225	Enriched in TIL	ISG15/HSP90AB1/MED1/PTPN11/ARG1/HSPA1A/IL6/PTPN6/GSTP1/MMP12/ECM1/IL1RN/ANGPT1
Biological process	T CELL ACTIVATION INVOLVED IN IMMUNE RESPONSE	37	-1.57987	0.225225	Enriched in TNL	PRKCZ/CD86/IL12RB1/IL23R/IL2/ICAM1/IFNL1/IL27/IFNA2/IFNA7/IFNB1/CD80/IFNG/IL12B/IL4/CCL19
Biological process	RESPONSE TO ETHANOL	28	-1.56396	0.225234	Enriched in TNL	PTH/IL2/TNF/MYC/TYMS/FYN/PRKAA1/EHMT2/IL13/SOD1/FGF19
Biological process	SECRETION	149	-1.38379	0.226352	Enriched in TNL	IGF1/NRXN1/IL1B/PRKCI/SNX4/ENG/LIN7B/ADCYAP1/TLR4/INS/SMAD2/TFF2/TGFB2/HIF1A/GDNF/CHGA/PIK3CG/VIP/HMGCR/CCN2/BTK/ADGRE2/CSF2/CDK5/FGF23/GRP/PRKCG/TGFB3/IL1A/CA9/ADM/FGF20/CXCL12/PLA2G1B/SAA1/TNF/TNFRSF11A/MYC/PLA2G5/CCL5/TLR2/NPPB/ERBB4/CA2/NRG1/EPHA5/CGA/IFNG/PLA2G10/CCN3/NTRK2/IL12B/OSM/PRKAA1/SPHK2/IL4/GHRL/CD38/TYRO3/CD33/NR1D1/POMC/IL13/GCG/SERPINE2/PPY
Biological process	SERINE PHOSPHORYLATION OF STAT PROTEIN	8	-1.64814	0.226352	Enriched in TNL	CDK5/IFNA2/IFNA7/IFNB1/IFNG
Biological process	MESENCHYME MORPHOGENESIS	16	-1.57175	0.227059	Enriched in TNL	NOG/ENG/SMAD2/TGFB2/BMP7/MDM2/TGFBR2/TGFB3/MYC/ACVRL1/FGF8
Molecular function	ADENYL NUCLEOTIDE BINDING	169	-1.40341	0.228338	Enriched in TNL	CAMK1D/PRKCI/MAP3K7/TYK2/PAK6/TBK1/STK17B/TK1/CKB/FGFR2/CDC42BPB/PDK1/ABL2/CDK1/PAK5/CHEK1/CAMK2B/PIK3CG/ENTPD1/HMGCR/DDR2/MAPKAPK5/PIK3CA/BTK/MAP2K2/CDK5/TEK/TGFBR2/MAPKAPK3/PRKCG/PDGFRB/MST1R/PRKCZ/EGFR/TEC/STK16/ENTPD3/CDK8/XRCC6/MATK/ABL1/CKM/SRC/GSK3A/ERBB2/ACVRL1/ERBB4/MAPK13/MAPK8/HK1/FGFR4/EIF4A3/FYN/PRKCQ/EPHA5/PRKAA2/AURKA/AKT2/NTRK2/PIM1/PRKAA1/SPHK2/KIF23/PRKCA/TYRO3/MAP2K3/AURKB/WNK3…
