# Supplementary material for: The amniotic fluid proteome changes with term labor and informs biomarker discovery in maternal plasma
Source: Sci Rep. 2023 Feb 23;13:3136. doi: 10.1038/s41598-023-28157-3 (PMC9950459; doi:10.1038/s41598-023-28157-3)
Supplement: Supplementary file 5 — Supplementary Information 5. [file 41598_2023_28157_MOESM5_ESM.xlsx]

## Sheet: Supplementary Table 4
Database	Description	setSize	NES	qvalues	Direction	core_enrichment
REACTOME	Neutrophil degranulation	125	2.37102	3.60864e-07	Enriched in TIL	ALDOA/PRDX6/HSPA8/GDI2/PPIA/HSP90AA1/PRTN3/HSP90AB1/MMP8/CTSD/GNS/CST3/ARG1/HSPA1A/GPI/MAPK14/BPI/CFD/S100A12/PPBP/PTPN6/MPO/GRN/GSTP1/CTSA/SERPINA3/CTSG/CAT/CXCL1/C3/PGLYRP1/MMP9/PLAUR/LGALS3/TIMP2/IMPDH1/GSN/CTSS/DBNL/LILRB2/FTH1/IGF2R/PRKCD/AZU1/MAPK1/CD36/COTL1/CAPN1/OLR1/SIRPA/SIGLEC9/CHI3L1/CTSB/ARSA/CD59/CTSZ/RAC1/SLPI/LYZ/PSMA2/PIGR/PAFAH1B2/CTSH/ANXA2/RETN/SERPINA1/DPP7/CHIT1/TNFAIP6/LTF…
KEGG	Cytokine-cytokine receptor interaction	187	-1.90005	0.000724147	Enriched in TNL	CXCL10/TNFRSF19/IL20/CCL24/IL3RA/CXCL5/FLT3LG/CXCL13/TNFRSF13B/CCL1/CCL2/IL1B/CCL11/CCL17/IL10RB/IL10/IL3/TNFSF4/TNFRSF12A/IL22RA1/TGFB2/IL22RA2/BMP7/TNFSF13B/TSLP/CD70/TNFRSF6B/CSF2/CCL25/CCL27/TGFBR2/TNFRSF18/IL7R/TGFB3/PDGFRB/IL1A/GDF5/TNFRSF10A/EDA2R/TNFRSF14/EGFR/CRLF2/IFNAR1/CXCL12/GHR/IL12RB1/TNFRSF13C/CCL26/PDGFA/CCL3L3/IL23R/TNFSF8/IL17RB/IFNGR1/IL2/TNF/TNFRSF11A/TNFRSF9/IL15RA/IFNL1/GH1…
REACTOME	Activation of BAD and translocation to mitochondria	12	2.44417	0.00109155	Enriched in TIL	YWHAQ/YWHAB/YWHAG/YWHAZ/SFN/YWHAE/AKT1/BAD
REACTOME	RHO GTPases activate PKNs	12	2.40759	0.00176844	Enriched in TIL	YWHAQ/YWHAB/YWHAG/YWHAZ/SFN/YWHAE
REACTOME	Innate Immune System	248	1.70591	0.00315873	Enriched in TIL	ISG15/ALDOA/UBE2N/PRDX6/HSPA8/PSME1/CTSV/SFTPD/MAPK3/GDI2/CRK/PPIA/HSP90AA1/CFL1/PRTN3/HSP90AB1/MMP8/CTSD/GNS/PTPN11/CST3/ARG1/HSPA1A/GPI/MAPK14/GRB2/BPI/CFD/S100A12/PPBP/PTPN6/MPO/GRN/LGMN/GSTP1/CLU/LPO/CPB2/CTSA/SERPINA3/CTSG/CAT/CXCL1/C3/PGLYRP1/APP/MMP9/PLAUR/PI3/LGALS3/TIMP2/IMPDH1/GSN/SHC1/CTSS/DBNL/RPS27A/PRKACA/LILRB2/VTN/FTH1/IGF2R/PPP3CA/PRKCD/AZU1/UBC/CFI/MAPK1/CD36/COTL1/PSMA1/CAPN1/O…
Pathway Interaction Database	mTOR signaling pathway	17	2.36938	0.00397795	Enriched in TIL	YWHAQ/YWHAB/YWHAG/YWHAZ/SFN/YWHAE/AKT1/MAPK3/CYCS
REACTOME	Activation of BH3-only proteins	15	2.31878	0.00433285	Enriched in TIL	YWHAQ/YWHAB/YWHAG/YWHAZ/SFN/YWHAE/AKT1/BAD
REACTOME	Metabolism of carbohydrates	44	2.1305	0.00433285	Enriched in TIL	ENO2/ENO1/ALDOA/TPI1/TKT/DCN/OMD/AKR1A1/GNS/BGN/GPI/MDH1/RPS27A/PRKACA/GOT1/GPC3/IDS/LUM/UBC/ACAN/CHST15
REACTOME	Regulation of localization of FOXO transcription factors	7	2.15508	0.00442797	Enriched in TIL	YWHAQ/YWHAB/YWHAG/YWHAZ/SFN/AKT1
REACTOME	Intrinsic Pathway for Apoptosis	25	2.31666	0.00442797	Enriched in TIL	YWHAQ/YWHAB/YWHAG/YWHAZ/SFN/YWHAE/STAT3/AKT1/MAPK3/BAD/CYCS
Pathway Interaction Database	Regulation of nuclear beta catenin signaling and target gene transcription	16	2.30956	0.00442797	Enriched in TIL	YWHAQ/YWHAB/YWHAG/CXCL8/YWHAZ/SFN/YWHAE
REACTOME	G2/M DNA damage checkpoint	14	2.30331	0.00513695	Enriched in TIL	YWHAQ/YWHAB/YWHAG/UBE2N/YWHAZ/SFN/YWHAE
Pathway Interaction Database	Insulin-mediated glucose transport	12	2.27362	0.00538155	Enriched in TIL	YWHAQ/YWHAB/YWHAG/YWHAZ/SFN/YWHAE/AKT1
Pathway Interaction Database	FoxO family signaling	19	2.26362	0.00538155	Enriched in TIL	YWHAQ/YWHAB/YWHAG/YWHAZ/SFN/YWHAE/AKT1
Pathway Interaction Database	Class I PI3K signaling events mediated by Akt	16	2.27985	0.00543262	Enriched in TIL	YWHAQ/YWHAB/YWHAG/YWHAZ/SFN/YWHAE/AKT1/BAD/HSP90AA1
Matrisome Project	Genes encoding secreted soluble factors	182	-1.73248	0.00573351	Enriched in TNL	WIF1/IL37/MDK/VEGFC/CXCL6/CCL22/IL25/FST/IL7/CCL8/FGF4/FGF5/CXCL10/IL20/CCL24/CXCL5/FLT3LG/CXCL13/IGF1/CCL1/CCL2/IL1B/CCL11/CCL17/HBEGF/IL10/IL3/TNFSF4/INS/TGFB2/GDNF/FGF17/BMP7/TNFSF13B/WFIKKN1/DHH/CSF2/CCL25/ARTN/CCL27/FGF23/FGF9/ANGPT4/TGFB3/IL36A/BMP10/IL1A/GDF5/THPO/FGF18/FGF6/FGF20/CXCL12/FSTL3/CCL26/PDGFA/CCL3L3/TNFSF8/IL2/TNF/ANGPTL3/NGF/BDNF/GH1/IFNA2/SHH/IL22/PDGFB/FASLG/PDGFC/CCL5/TNFS…
SIG	Genes related to the insulin receptor pathway	19	2.2482	0.00573351	Enriched in TIL	YWHAQ/YWHAB/YWHAG/YWHAZ/SFN/YWHAE/AKT1/MAPK3/IGFBP1/GRB2
REACTOME	TP53 Regulates Metabolic Genes	16	2.25632	0.00653428	Enriched in TIL	YWHAQ/YWHAB/YWHAG/PRDX1/YWHAZ/SFN/YWHAE/AKT1/CYCS/GPI
REACTOME	G2/M Checkpoints	24	2.19043	0.00808032	Enriched in TIL	YWHAQ/YWHAB/YWHAG/UBE2N/YWHAZ/SFN/YWHAE/PSME1
REACTOME	Gluconeogenesis	10	2.22668	0.00808032	Enriched in TIL	ENO2/ENO1/ALDOA/TPI1/GPI/MDH1/GOT1
REACTOME	Translocation of SLC2A4 (GLUT4) to the plasma membrane	10	2.21465	0.00934619	Enriched in TIL	YWHAQ/YWHAB/YWHAG/YWHAZ/SFN/YWHAE/AKT1
REACTOME	Chk1/Chk2(Cds1) mediated inactivation of Cyclin B:Cdk1 complex	10	2.20996	0.00934619	Enriched in TIL	YWHAQ/YWHAB/YWHAG/YWHAZ/SFN/YWHAE
KEGG	Glycolysis / Gluconeogenesis	14	2.20679	0.00934619	Enriched in TIL	ENO2/ENO1/ALDOA/TPI1/AKR1A1/GPI
BIOCARTA	Th1/Th2 Differentiation	14	-1.96961	0.0154841	Enriched in TNL	CD86/IL12RB1/IFNGR1/IL2/IL12RB2/IFNG/IL12B/IL4/IFNGR2
Matrisome Project	Ensemble of genes encoding core extracellular matrix including ECM glycoproteins, collagens and proteoglycans	62	1.87448	0.0204633	Enriched in TIL	IGFBP3/THBS2/DCN/OMD/NID1/VWF/BGN/DPT/IGFBP1/NID2/IGFBP4/SPP1/MFGE8/IGFBP6/VTN/ECM1/IGFBP2/IGFBP7/TNC/LUM/COL18A1/IGFBP5/ACAN/LTBP4/TGFBI/ADIPOQ/SPOCK1/SMOC1/THBS1/FGA
Pathway Interaction Database	ErbB1 downstream signaling	33	2.03953	0.0226529	Enriched in TIL	YWHAQ/YWHAB/YWHAG/YWHAZ/SFN/YWHAE/STAT3/PEBP1/AKT1/MAPK3/BAD
Pathway Interaction Database	Trk receptor signaling mediated by PI3K and PLC-gamma	19	2.09296	0.024557	Enriched in TIL	YWHAQ/YWHAB/YWHAG/YWHAZ/SFN/YWHAE/AKT1/BAD/GRB2
Pathway Interaction Database	IGF1 pathway	15	2.09956	0.0257798	Enriched in TIL	YWHAZ/YWHAE/AKT1/CRK/BAD/PTPN11/GRB2/SHC1/PRKCD
REACTOME	Signaling by Rho GTPases, Miro GTPases and RHOBTB3	64	1.81207	0.0257798	Enriched in TIL	YWHAQ/YWHAB/TPM4/YWHAG/YWHAZ/SFN/YWHAE/MAPK3/STIP1/HSP90AA1/CFL1/HSP90AB1/MAPK14/CSK/GRB2
REACTOME	Membrane Trafficking	51	1.88407	0.0257798	Enriched in TIL	YWHAQ/YWHAB/YWHAG/HSPA8/YWHAZ/SFN/YWHAE/AKT1/GDI2/GNS/SCARB2/GRB2/EGF/APP/F5/RPS27A/FTH1/IGF2R
Pathway Interaction Database	Beta1 integrin cell surface interactions	20	2.01597	0.0257798	Enriched in TIL	THBS2/ITGA1/NID1/SPP1/PLAUR/VTN/TNC/COL18A1/TGFBI/VEGFA/THBS1/FGA
REACTOME	Cell Cycle Checkpoints	30	1.96348	0.0308917	Enriched in TIL	YWHAQ/YWHAB/YWHAG/UBE2N/YWHAZ/SFN/YWHAE/PSME1
WikiPathways	TCELL_ACTIVATION_SARSCOV2	40	-1.88178	0.0308917	Enriched in TNL	JUN/ICOS/CD4/MAP2K2/GRAP2/IFNAR1/CD86/IL12RB1/IL23R/IL2/TNF/PTEN/BCL2L1/IL12RB2/LTA/FYN/PRKCQ/IL17A/IFNB1/CD80/IFNG/IL12B/IL4/CCL19
REACTOME	Vesicle-mediated transport	72	1.7821	0.034249	Enriched in TIL	YWHAQ/YWHAB/YWHAG/HSPA8/YWHAZ/SFN/YWHAE/AKT1/GDI2/HSP90AA1/GNS/SCARB2/GRB2/EGF/APOE/APP/CD163/F5/RPS27A/FTH1/IGF2R/UBC/CD36/IGHA1/CD59/CTSZ/RAC1/HBA1/PAFAH1B2/APOL1/ANK2/TF/SERPINA1
REACTOME	Degradation of the extracellular matrix	46	1.86296	0.034249	Enriched in TIL	KLK7/CTSV/DCN/MMP10/MMP8/CTSD/NID1/A2M/ADAM9/MMP1/SPP1/CTSG/MMP9/TIMP2/CASP3/CTSS/TIMP1/MMP12/COL18A1/ACAN/CAPN1/MMP7/CDH1/CTSB/MMP2
WikiPathways	Glycolysis and Gluconeogenesis	14	2.02378	0.0346291	Enriched in TIL	ENO2/ENO1/ALDOA/TPI1/GPI/MDH1/GOT1
WikiPathways	Myometrial Relaxation and Contraction Pathways	29	1.94811	0.0361277	Enriched in TIL	YWHAQ/YWHAB/YWHAG/YWHAZ/SFN/YWHAE/IGFBP3/IGFBP1/IGFBP4/IL6/IGFBP6/PRKACA/IGFBP2/PRKCD/IGFBP5
REACTOME	PI3K/AKT Signaling in Cancer	59	-1.75229	0.0366921	Enriched in TNL	ICOS/PIK3CA/MDM2/FGF23/FGF9/PDGFRB/EGFR/FGF18/FGF6/FGF20/CD86/PDGFA/SRC/GSK3A/PTEN/ERBB2/PDGFB/ESR1/ERBB4/FGFR4/NRG1/FYN/BTC/CD80/AKT2/NRG4/FGF8/FGFR3/FGF19
REACTOME	Constitutive Signaling by Aberrant PI3K in Cancer	51	-1.79261	0.0368205	Enriched in TNL	FGF17/ICOS/PIK3CA/FGF23/FGF9/PDGFRB/EGFR/FGF18/FGF6/FGF20/CD86/PDGFA/SRC/ERBB2/PDGFB/ESR1/ERBB4/FGFR4/NRG1/FYN/BTC/CD80/NRG4/FGF8/FGFR3/FGF19
WikiPathways	CALCIUM_REGULATION_IN_CARDIAC_CELLS	19	1.99734	0.0368205	Enriched in TIL	YWHAQ/YWHAB/YWHAG/YWHAZ/SFN/YWHAE/ANXA6/CAMK1
KEGG	Natural killer cell mediated cytotoxicity	58	-1.77742	0.0368205	Enriched in TNL	GZMB/PLCG1/CD244/PIK3CG/PIK3CA/CSF2/MAP2K2/ULBP2/PRKCG/KIR2DL4/TNFRSF10A/MICB/IFNAR1/ULBP1/IFNGR1/TNF/ICAM1/IFNA2/NCR3/FASLG/KIR3DL2/IFNA7/FYN/TNFRSF10B/IFNB1/IFNG/NCR2/KRAS/PRKCA/NCR1/KLRK1/IFNGR2
REACTOME	Glucose metabolism	15	2.04409	0.0368922	Enriched in TIL	ENO2/ENO1/ALDOA/TPI1/GPI/MDH1/PRKACA/GOT1
WikiPathways	Selective expression of chemokine receptors during T-cell polarization	19	-1.87605	0.0368922	Enriched in TNL	TGFB2/CD4/CSF2/TGFB3/IL12RB1/IFNGR1/IL2/IL12RB2/IFNG/IL12B/IL4/IL5/IFNGR2
SIG	Genes related to PIP3 signaling in cardiac myocytes	29	1.92838	0.0374835	Enriched in TIL	YWHAQ/YWHAB/YWHAG/YWHAZ/SFN/YWHAE/AKT1/BAD/IGFBP1/GRB2
Pathway Interaction Database	LKB1 signaling events	16	2.04856	0.0374835	Enriched in TIL	YWHAQ/YWHAB/YWHAG/YWHAZ/SFN/YWHAE/HSP90AA1/CTSD
WikiPathways	Prolactin Signaling Pathway	38	1.79769	0.0397085	Enriched in TIL	YWHAG/YWHAZ/STAT3/AKT1/MAPK3/PPIA/CTSD/PTPN11/PRL/MAPK14/GRB2/PTPN6/CASP3/SHC1
KEGG	Oocyte meiosis	25	1.96566	0.0398666	Enriched in TIL	YWHAQ/YWHAB/YWHAG/YWHAZ/YWHAE/MAPK3
Pathway Interaction Database	a6b1 and a6b4 Integrin signaling	22	1.92742	0.0412564	Enriched in TIL	YWHAQ/YWHAB/YWHAG/YWHAZ/SFN/YWHAE/AKT1/GRB2/EGF/SHC1
REACTOME	Glycolysis	13	1.91317	0.04671	Enriched in TIL	ENO2/ENO1/ALDOA/TPI1/GPI
KEGG	Jak-STAT signaling pathway	81	-1.72355	0.04671	Enriched in TNL	PIAS4/CRLF2/IFNAR1/GHR/IL12RB1/IL23R/IFNGR1/IL2/IL15RA/IFNL1/MYC/GH1/IFNA2/BCL2L1/IL22/IL12RB2/LIFR/IFNA7/IFNB1/TPO/IFNG/CSF3R/AKT2/IL12B/PIM1/OSM/EPO/IL4/CTF1/IL5/IFNGR2/IL13
WikiPathways	Metabolic reprogramming in colon cancer	8	1.95031	0.0473223	Enriched in TIL	ENO1/TKT/GPI
KEGG	Allograft rejection	14	-1.82594	0.0481472	Enriched in TNL	CD86/IL2/TNF/FASLG/CD80/IFNG/IL12B/IL4/IL5
WikiPathways	INTERACTIONS_OF_NATURAL_KILLER_CELLS_IN_PANCREATIC_CANCER	15	-1.87803	0.0578899	Enriched in TNL	CCL1/CCL2/GZMB/CSF2/MICB/TNF/MYC/NCR3/CCL5/IFNG/CD226/NCR1/KLRK1
Matrisome Project	Genes encoding structural ECM glycoproteins	49	1.79123	0.0652612	Enriched in TIL	IGFBP3/THBS2/NID1/VWF/DPT/IGFBP1/NID2/IGFBP4/SPP1/MFGE8/IGFBP6/VTN/ECM1/IGFBP2/IGFBP7/TNC/IGFBP5/LTBP4/TGFBI/ADIPOQ/SMOC1/THBS1/FGA
REACTOME	Apoptosis	55	1.74386	0.0652612	Enriched in TIL	YWHAQ/YWHAB/YWHAG/YWHAZ/SFN/YWHAE/STAT3/AKT1/PSME1/MAPK3/BAD/CYCS
REACTOME	Protein folding	6	1.90718	0.0652612	Enriched in TIL	PFDN5/STAT3
KEGG	Pentose phosphate pathway	5	1.82364	0.0670173	Enriched in TIL	ALDOA/TKT/GPI
REACTOME	Attenuation phase	8	1.8934	0.0670173	Enriched in TIL	HSPA8/HSP90AA1/HSP90AB1/HSPA1A
KEGG	Cell cycle	25	1.88132	0.0679343	Enriched in TIL	YWHAQ/YWHAB/YWHAG/YWHAZ/SFN/YWHAE
WikiPathways	Cell Cycle	25	1.88132	0.0679343	Enriched in TIL	YWHAQ/YWHAB/YWHAG/YWHAZ/SFN/YWHAE
REACTOME	HSF1 activation	8	1.8902	0.0679343	Enriched in TIL	YWHAE/HSP90AA1/HSP90AB1/HSPA1A
BIOCARTA	Dendritic cells in regulating TH1 and TH2 Development	9	-1.84382	0.0687653	Enriched in TNL	IL3/CSF2/IFNB1/IFNG/IL4/IL5/CD33/IL13
REACTOME	Platelet activation, signaling and aggregation	90	1.6373	0.0687653	Enriched in TIL	ALDOA/YWHAZ/TAGLN2/AKT1/MAPK3/CRK/PPIA/CFL1/VWF/A2M/PTPN11/SERPINE1/MAPK14/CSK/GRB2/CFD/PPBP/PTPN6/CLU/SERPINA3/SERPINF2/EGF/APP/SHC1/TIMP1/F5/ECM1/PRKCD/MAPK1/CD36/KNG1/HRG/VEGFA/ANXA5/THBS1/FGA/LYN/RAC1
WikiPathways	AEROBIC_GLYCOLYSIS	8	1.87698	0.0687653	Enriched in TIL	ENO1/ALDOA/TPI1/GPI
WikiPathways	IL-3 Signaling Pathway	29	1.84508	0.0720714	Enriched in TIL	YWHAQ/YWHAB/CXCL8/STAT3/AKT1/MAPK3/BAD/PTPN11/GRB2/PTPN6/SHC1/PRKACA
REACTOME	Phospholipase C-mediated cascade; FGFR4	14	-1.76915	0.0795982	Enriched in TNL	PLCG1/FGF17/FGF23/FGF9/FGF18/FGF6/FGF20/FGFR4/FGF8/FGF19
KEGG	MAPK signaling pathway	90	-1.65112	0.0795982	Enriched in TNL	MAPKAPK5/MAP2K2/FGF23/FGF9/TGFBR2/MAPKAPK3/PRKCG/TGFB3/PDGFRB/IL1A/EGFR/FGF18/RASA1/FGF6/FGF20/PLA2G1B/PDGFA/TNF/NGF/BDNF/MYC/PDGFB/FASLG/PLA2G5/MAPK13/MAPK8/FGFR4/PLA2G10/AKT2/NTRK2/KRAS/PRKCA/MAP2K3/FGF8/MAPKAPK2/FGFR3/MAPK11/FGF12/FGF19
BIOCARTA	Selective expression of chemokine receptors during T-cell polarization	17	-1.816	0.0866126	Enriched in TNL	TGFB2/CD4/CSF2/TGFB3/IL12RB1/IFNGR1/IL2/IL12RB2/IFNG/IL4/IL5/IFNGR2
KEGG	Lysosome	21	1.8033	0.0866126	Enriched in TIL	CTSV/ACP5/CTSD/GNS/SCARB2/LGMN/CTSA/CTSG/CTSS/IGF2R/IDS/CTSB/ARSA/CTSZ/CTSH
WikiPathways	Prader-Willi and Angelman Syndrome	10	-1.82048	0.0866126	Enriched in TNL	INS/MDM2/PRKCZ/RB1/NGF/BDNF/CGA/GHRL/POMC
REACTOME	Extracellular matrix organization	95	1.56055	0.0866126	Enriched in TIL	KLK7/CTSV/DCN/ITGA1/MMP10/MMP8/CTSD/NID1/VWF/A2M/BGN/SERPINE1/ADAM9/MMP1/NID2/SPP1/CTSG/APP/MMP9/TIMP2/CASP3/CTSS/TIMP1/MMP12/VTN/TNC/LUM/DDR1/COL18A1/KDR/ACAN/LTBP4/CAPN1/MMP7/CDH1/CTSB/MMP2/THBS1/FGA
REACTOME	FOXO-mediated transcription	21	1.79744	0.0866126	Enriched in TIL	YWHAQ/YWHAB/YWHAG/YWHAZ/SFN/AKT1/IGFBP1/CAT
WikiPathways	VEGFA-VEGFR2 Signaling Pathway	110	1.57041	0.0866126	Enriched in TIL	ALDOA/CXCL8/PRDX6/YWHAE/STAT3/TKT/AKT1/MAPK3/IGFBP3/STIP1/CRK/CYCS/HSP90AA1/CFL1/MMP10/PTPN11/HSPA1A/ADAM9/MAPK14/CSK/GRB2/SET/PTPN6
REACTOME	Formation of Incision Complex in GG-NER	6	1.84854	0.0866126	Enriched in TIL	UBE2N/UBE2I/SUMO2/RPS27A/UBC
BIOCARTA	IL 6 signaling pathway	13	1.81563	0.0866126	Enriched in TIL	STAT3/MAPK3/PTPN11/IL6/GRB2/SHC1
REACTOME	Programmed Cell Death	63	1.66953	0.0866126	Enriched in TIL	YWHAQ/YWHAB/YWHAG/YWHAZ/SFN/YWHAE/STAT3/AKT1/PSME1/MAPK3/BAD/CYCS/HSP90AA1
BIOCARTA	GATA3 participate in activating the Th2 cytokine genes expression	5	-1.66534	0.0866126	Enriched in TNL	IL4/MAP2K3/IL5/IL13
REACTOME	The phototransduction cascade	5	-1.66788	0.0866126	Enriched in TNL	METAP1/PRKCQ/NMT1/PRKCA
REACTOME	trans-Golgi Network Vesicle Budding	7	1.82871	0.0866126	Enriched in TIL	HSPA8/GNS/APP/FTH1/IGF2R/CTSZ
REACTOME	TNFs bind their physiological receptors	27	-1.71802	0.0866126	Enriched in TNL	TNFRSF13B/TNFSF4/TNFSF13B/CD70/TNFRSF6B/TNFRSF18/EDA2R/TNFRSF14/TNFSF8/TNFRSF9/FASLG/TNFSF9/LTA/EDA/TNFRSF4
KEGG	Regulation of autophagy	7	-1.75927	0.0866126	Enriched in TNL	IFNA2/IFNA7/PRKAA2/IFNG/PRKAA1
Pathway Interaction Database	Role of Calcineurin-dependent NFAT signaling in lymphocytes	28	1.79086	0.0866126	Enriched in TIL	YWHAQ/YWHAB/YWHAG/YWHAZ/SFN/YWHAE/MAPK3/BAD/MAPK14/CASP3/PRKACA/PPP3CA/PRKCD
WikiPathways	Retinoblastoma Gene in Cancer	15	-1.80771	0.0886435	Enriched in TNL	HMGB1/H2AZ1/CDK1/CHEK1/MDM2/CCNB1/ABL1/RB1/MYC/TYMS/MAPK13
Pathway Interaction Database	Signaling events mediated by HDAC Class II	9	1.91049	0.0909274	Enriched in TIL	YWHAB/UBE2I/YWHAE/HSP90AA1
REACTOME	Cell Cycle	67	1.56388	0.0909274	Enriched in TIL	YWHAQ/YWHAB/YWHAG/UBE2N/UBE2I/YWHAZ/SFN/YWHAE/AKT1/PSME1/MAPK3/HSP90AA1/HSP90AB1
REACTOME	Global Genome Nucleotide Excision Repair (GG-NER)	7	1.80721	0.0927223	Enriched in TIL	UBE2N/UBE2I/SUMO2/RPS27A/UBC
BIOCARTA	Bone Remodelling	5	-1.65231	0.0935346	Enriched in TNL	IFNAR1/TNFRSF11A/MAPK8/IFNB1
Pathway Interaction Database	p38 signaling mediated by MAPKAP kinases	11	1.91596	0.0965163	Enriched in TIL	YWHAQ/YWHAB/YWHAG/YWHAZ/SFN/YWHAE/MAPK14
WikiPathways	CLEAR_CELL_RENAL_CELL_CARCINOMA_PATHWAYS	27	1.7973	0.0974544	Enriched in TIL	ENO2/ENO1/ALDOA/TPI1/STAT3/AKT1/CAMK1/GPI
REACTOME	Cellular response to heat stress	15	1.83937	0.101255	Enriched in TIL	HSPA8/YWHAE/MAPK3/HSP90AA1/HSP90AB1/HSPA1A
WikiPathways	Overview of interferons-mediated signaling pathway	16	-1.79271	0.101255	Enriched in TNL	TYK2/IL10RB/PIK3CA/IFNAR1/IFNGR1/IFNL1/IFNA2/IFNA7/IFNB1/IFNG/PRKCA/IFNGR2
Pathway Interaction Database	Downstream signaling in naive CD8+ T cells	28	-1.72636	0.105667	Enriched in TNL	JUN/MAP2K2/TNFRSF18/IFNAR1/IL2/TNF/TNFRSF9/IFNA2/FASLG/IFNA7/MAPK8/PRKCQ/IFNG/KRAS/PRKCA/TNFRSF4
KEGG	Autoimmune thyroid disease	17	-1.76482	0.106891	Enriched in TNL	IL10/GZMB/TG/CD86/IL2/IFNA2/FASLG/IFNA7/TPO/CGA/CD80/IL4/IL5
WikiPathways	PI3K-Akt Signaling Pathway	130	-1.47808	0.110686	Enriched in TNL	PIK3CA/MAP2K2/MDM2/TEK/FGF23/FGF9/ANGPT4/IL7R/PDGFRB/EGFR/FGF18/FGF6/IFNAR1/FGF20/GHR/PDGFA/IL2/PTEN/NGF/BDNF/MYC/GH1/IFNA2/BCL2L1/PDGFB/FASLG/PDGFC/TLR2/IFNA7/VEGFD/FGFR4/IFNB1/PRKAA2/ITGA2B/CSF3R/AKT2/PGF/NTRK2/OSM/PRKAA1/EPO/IL4/KRAS/PRKCA/FGF8/FGFR3/FGF12/FGF19
Pathway Interaction Database	CXCR4-mediated signaling events	31	1.70023	0.119971	Enriched in TIL	STAT3/AKT1/CRK/BAD/ITGA1/CFL1/PTPN11/CSK/PTPN6/MMP9
WikiPathways	Thermogenesis	13	-1.73685	0.122525	Enriched in TNL	MAPK13/PRKAA2/PRKAA1/KRAS/MAP2K3/MAPK11/GCG
KEGG	Arachidonic acid metabolism	7	-1.68865	0.12583	Enriched in TNL	PTGS2/PLA2G1B/PLA2G5/PLA2G10
Pathway Interaction Database	PDGFR-beta signaling pathway	49	1.64564	0.129683	Enriched in TIL	YWHAQ/YWHAB/YWHAG/YWHAZ/SFN/YWHAE/STAT3/MAPK3/CRK/PTPN11/CSK/GRB2
REACTOME	Negative regulation of the PI3K/AKT network	60	-1.56165	0.132527	Enriched in TNL	HBEGF/INS/FGFR2/FGF17/ICOS/PIK3CA/FGF23/FGF9/PDGFRB/EGFR/FGF18/FGF6/FGF20/CD86/PDGFA/SRC/PTEN/ERBB2/PDGFB/ESR1/ERBB4/FGFR4/NRG1/FYN/BTC/CD80/AKT2/NRG4/FGF8/FGFR3/FGF19
REACTOME	RHO GTPase Effectors	36	1.70878	0.135842	Enriched in TIL	YWHAQ/YWHAB/YWHAG/YWHAZ/SFN/YWHAE/MAPK3/CFL1/MAPK14/GRB2
BIOCARTA	Multiple antiapoptotic pathways from IGF-1R signaling lead to BAD phosphorylation	9	1.82934	0.143763	Enriched in TIL	AKT1/MAPK3/BAD/GRB2/SHC1/MAPK1
REACTOME	Chaperone Mediated Autophagy	8	1.75917	0.143763	Enriched in TIL	HSPA8/HSP90AA1/HSP90AB1/PARK7/RPS27A/UBC
REACTOME	Signaling by GPCR	101	-1.49407	0.146177	Enriched in TNL	CXCL6/PRKCB/CCL22/ECE1/PDE11A/CAMKK1/CXCL10/C5/CXCL5/CXCL13/PDE1A/CCL1/CCL2/PDE7A/CCL11/ADGRE5/CCL17/HBEGF/ADCYAP1/CAMK2B/PIK3CG/VIP/DHH/PIK3CA/BTK/ADGRE2/CCL25/CDK5/CCL27/GRP/PRKCG/ADM/EGFR/CXCL12/SAA1/MMP3/CCL3L3/F2/PTH/SRC/PDE3A/SHH/CCL5/PROK1/PYY/CXCL9/CCL16/PRKCQ/CCL13/CGA/AKT2/KRAS/PRKCA/GHRL/CCL19/POMC/XCL1/GCG/PPY
WikiPathways	IL-6 signaling pathway	28	1.68676	0.149424	Enriched in TIL	STAT3/AKT1/MAPK3/BAD/PTPN11/IL6/GRB2/AGT/SHC1/TIMP1/PRKCD/MAPK1
REACTOME	Regulation of mRNA stability by proteins that bind AU-rich elements	21	1.68119	0.149424	Enriched in TIL	YWHAB/HSPA8/YWHAZ/AKT1/PSME1/HSPA1A/MAPK14/SET/RPS27A/PRKCD/UBC/PSMA1
REACTOME	HSP90_CHAPERONE_CYCLE_FOR_STEROID_HORMONE_RECEPTORS_SHR_IN_THE_PRESENCE_OF_LIGAND	9	1.82237	0.150217	Enriched in TIL	HSPA8/STIP1/HSP90AA1/HSP90AB1/HSPA1A
WikiPathways	Head and Neck Squamous Cell Carcinoma	22	-1.60039	0.150217	Enriched in TNL	FGFR2/PIK3CG/PIK3CA/TGFBR2/EGFR/RB1/PTEN/ERBB2/PRKAA2/AKT2/PRKAA1/KRAS/NOTCH2/FGFR3
KEGG	T cell receptor signaling pathway	44	-1.5325	0.150217	Enriched in TNL	MAP3K7/PAK6/IL10/PLCG1/PAK5/PIK3CG/JUN/ICOS/CD4/PIK3CA/CSF2/MAP2K2/GRAP2/TEC/IL2/TNF/NCK1/MAPK13/FYN/PRKCQ/IFNG/AKT2/IL4/KRAS/IL5/MAPK11
WikiPathways	Development and heterogeneity of the ILC family	16	-1.72052	0.153412	Enriched in TNL	TNF/IL22/IL17A/IFNG/IL12B/IL4/IL5/IL13
WikiPathways	MAPK Signaling Pathway	85	-1.53627	0.153412	Enriched in TNL	MAPKAPK5/MAP2K2/FGF23/FGF9/TGFBR2/MAPKAPK3/PRKCG/TGFB3/PDGFRB/IL1A/EGFR/FGF18/RASA1/FGF6/FGF20/PDGFA/TNF/NGF/BDNF/MYC/PDGFB/FASLG/MAPK13/MAPK8/FGFR4/AKT2/NTRK2/KRAS/PRKCA/MAP2K3/FGF8/MAPKAPK2/FGFR3/MAPK11/FGF12/FGF19
KEGG	Neurotrophin signaling pathway	48	1.66246	0.154337	Enriched in TIL	YWHAQ/YWHAB/YWHAG/YWHAZ/YWHAE/AKT1/MAPK3/CRK/BAD/PTPN11/MAPK14/CSK/GRB2
REACTOME	Transcriptional Regulation by TP53	52	1.54671	0.160437	Enriched in TIL	YWHAQ/YWHAB/YWHAG/PRDX1/YWHAZ/SFN/YWHAE/AKT1/IGFBP3/CYCS/GPI/MAPK14
REACTOME	Activated NTRK2 signals through FYN	5	-1.57895	0.168316	Enriched in TNL	SRC/BDNF/FYN/NTRK2
Pathway Interaction Database	Validated transcriptional targets of AP1 family members Fra1 and Fra2	11	1.82606	0.168316	Enriched in TIL	CXCL8/DCN/MMP1/IL6/MMP9/PLAUR
WikiPathways	Hepatitis C and Hepatocellular Carcinoma	27	1.68039	0.173318	Enriched in TIL	CXCL8/STAT3/AKT1/MAPK3/PTPN11/MMP1/IL6/MAPK14/GRB2
REACTOME	FGFR3b ligand binding and activation	7	-1.63196	0.173318	Enriched in TNL	FGF17/FGF9/FGF18/FGF20/FGF8/FGFR3
WikiPathways	IL-4 Signaling Pathway	21	1.63952	0.173973	Enriched in TIL	STAT3/AKT1/MAPK3/BAD/PTPN11/MAPK14/GRB2/PTPN6/SHC1
REACTOME	Regulation of Insulin-like Growth Factor (IGF) transport and uptake by Insulin-like Growth Factor Binding Proteins (IGFBPs)	57	1.55989	0.173973	Enriched in TIL	IGFBP3/CST3/MMP1/IGFBP1/IGFBP4/IL6/SPP1/CTSG/APOE/C3/APP/MFGE8/TIMP1/F5/IGFBP6/SERPINC1/CHRDL1/IGFBP2/IGFBP7/GPC3/TNC/IGFBP5/KNG1/MMP2/FGA/CSF1/APOL1/KLK3/TF/SERPINA1/P4HB
Matrisome Project	Genes encoding enzymes and their regulators involved in the remodeling of the extracellular matrix	78	1.50402	0.175452	Enriched in TIL	CTSV/MMP10/MMP8/CTSD/CST5/A2M/CST3/SERPINE1/ADAM9/MMP1/CTSA/SERPINA3/CTSG/SERPINF2/AGT/MMP9/PI3/TIMP2/CTSS/CST2/TIMP1/CST4/MMP12/SERPINC1/KNG1/MMP7/HRG/SERPINA7/CTSB/MMP2/CTSZ/SLPI/SERPINF1/CTSH/ITIH4
WikiPathways	MALIGNANT_PLEURAL_MESOTHELIOMA	152	-1.38688	0.180539	Enriched in TNL	FGF4/FGF5/CXCL10/ITGAV/MAP2K4/CXCL5/FLT3LG/IGF1/CCL2/IL1B/PAK6/CDH15/HBEGF/IL10/HMGB1/INS/FGFR2/BCL2/PDK1/HIF1A/MMP14/FGF17/PAK5/HMGN1/PIK3CG/JUN/CCN2/PIK3CA/CDH12/CSF2/MAP2K2/MDM2/TEK/SPARC/FGF23/FGF9/ANGPT4/CD274/ADAMTS1/PDGFRB/EGFR/FGF18/FGF6/FGF20/CXCL12/CDH6/MMP3/PDGFA/SRC/PTEN/NGF/BDNF/MYC/PDGFB/PDGFC/CCL5/SOST/MAPK8/VEGFD/FGFR4/PRKAA2/BTC/AKT2/PGF/NTRK2/CDH2/PRKAA1/KIF23/MAP2K3/FGF8/MAPKAP…
REACTOME	GPCR ligand binding	64	-1.48917	0.185409	Enriched in TNL	CXCL6/CCL22/ECE1/CXCL10/C5/CXCL5/CXCL13/CCL1/CCL2/CCL11/ADGRE5/CCL17/ADCYAP1/VIP/DHH/ADGRE2/CCL25/CCL27/GRP/ADM/CXCL12/SAA1/CCL3L3/F2/PTH/SHH/CCL5/PROK1/PYY/CXCL9/CCL16/CCL13/CGA/GHRL/CCL19/POMC/XCL1/GCG/PPY
REACTOME	Class B/2 (Secretin family receptors)	13	-1.63451	0.193779	Enriched in TNL	ADGRE5/ADCYAP1/VIP/DHH/ADGRE2/ADM/PTH/SHH/GCG
REACTOME	G alpha (s) signalling events	18	-1.62753	0.195723	Enriched in TNL	PTHLH/PDE4D/PDE11A/PDE1A/PDE7A/ADCYAP1/VIP/ADM/PTH/SRC/PDE3A/CGA/POMC/GCG
WikiPathways	OVERVIEW_OF_PROINFLAMMATORY_AND_PROFIBROTIC_MEDIATORS	92	-1.44936	0.204173	Enriched in TNL	CXCL6/CCL22/IL25/IL7/CCL8/CXCL10/IL20/CCL24/CXCL5/CXCL13/CCL1/CCL2/IL1B/CCL11/CCL17/IL10/IL3/TNFSF13B/TSLP/CSF2/CCL25/CCL27/IL36A/IL1A/CXCL12/MMP3/CCL26/CCL3L3/IL2/TNF/IFNL1/IL27/IFNA2/IL22/CCL5/LTA/CXCL9/CCL16/IFNA7/IL17A/IFNB1/CCL13/IFNG/IL12B/OSM/EPO/IL4/CTF1/IL5/CCL19/XCL1/IL13
KEGG	Renin-angiotensin system	6	1.71567	0.205463	Enriched in TIL	REN/CTSA/CTSG/AGT
WikiPathways	IMMUNE_RESPONSE_TO_TUBERCULOSIS	9	-1.6516	0.209878	Enriched in TNL	IFNAR1/IFNGR1/IRF1/OAS1/IFNGR2
REACTOME	Integrin signaling	14	1.62909	0.209878	Enriched in TIL	AKT1/CRK/VWF/CSK/GRB2/SHC1
REACTOME	Interleukin-6 signaling	8	1.67781	0.209878	Enriched in TIL	STAT3/PTPN11/IL6
WikiPathways	Urea cycle and associated pathways	5	1.67133	0.21411	Enriched in TIL	ARG1/MDH1/GPT/GOT1
WikiPathways	Sudden Infant Death Syndrome (SIDS) Susceptibility Pathways	37	1.5955	0.21411	Enriched in TIL	YWHAQ/YWHAB/YWHAG/ALDOA/CXCL8/YWHAZ/YWHAE
BIOCARTA	ALK in cardiac myocytes	13	-1.59765	0.21411	Enriched in TNL	NOG/MAP3K7/TGFB2/BMP7/TGFBR2/TGFB3/BMP10/NPPA/NPPB
REACTOME	FGFR2c ligand binding and activation	13	-1.59979	0.21411	Enriched in TNL	FGF4/FGF5/FGFR2/FGF17/FGF23/FGF9/FGF18/FGF6/FGF20/FGF8
WikiPathways	Alpha 6 Beta 4 signaling pathway	13	1.63842	0.214749	Enriched in TIL	AKT1/MAPK3/PTPN11/MAPK14/GRB2/SHC1/PRKCD/MAPK1
REACTOME	Metabolism of RNA	33	1.54511	0.215694	Enriched in TIL	HNRNPA2B1/YWHAB/HSPA8/YWHAZ/AKT1/PSME1/HSPA1A/MAPK14/SET
REACTOME	Spry regulation of FGF signaling	8	1.66699	0.218315	Enriched in TIL	MAPK3/PTPN11/GRB2/RPS27A/UBC/MAPK1
REACTOME	Factors involved in megakaryocyte development and platelet production	15	-1.66162	0.226116	Enriched in TNL	CDK5/ABL1/IRF1/IFNA2/IFNA7/IFNB1/CBX5/KIF23
BIOCARTA	Chaperones modulate interferon Signaling Pathway	10	-1.6084	0.228994	Enriched in TNL	RB1/IFNGR1/TNF/IFNG/IFNGR2
KEGG	Fc epsilon RI signaling pathway	40	-1.50968	0.229225	Enriched in TNL	PIK3CG/PIK3CA/BTK/CSF2/MAP2K2/PLA2G1B/TNF/PLA2G5/MAPK13/MAPK8/FYN/PLA2G10/AKT2/IL4/KRAS/PRKCA/MAP2K3/IL5/IL13/MAPK11
WikiPathways	EMBRYONIC_STEM_CELL_PLURIPOTENCY_PATHWAYS	45	-1.49913	0.229225	Enriched in TNL	FGF17/JUN/MAP2K2/MDM2/FGF23/FGF9/PDGFRB/EGFR/FGF18/FGF6/FGF20/PDGFA/PTEN/PDGFB/LIFR/FGFR4/AKT2/MAP2K3/FGF8/FGFR3/FGF12/FGF19
