# Supplementary material for: The amniotic fluid proteome changes with term labor and informs biomarker discovery in maternal plasma
Source: Sci Rep. 2023 Feb 23;13:3136. doi: 10.1038/s41598-023-28157-3 (PMC9950459; doi:10.1038/s41598-023-28157-3)
Supplement: Supplementary file 6 — Supplementary Information 6. [file 41598_2023_28157_MOESM6_ESM.xlsx]

## Sheet: Supplementary Table 5
Cell type	Marker genes	Direction (labor vs. no labor)	p-value	q-value
Extravillous trophoblasts	FN1, FSTL3, HPGD, PAPPA, SERPINE2, TPM1	Down during labor	0.000454224	0.00635914
Cytotrophoblasts	CGA, SPINT1, HSD17B1, SPINT2, LDHB	Down during labor	0.0147751	0.0689506
Natural Killer cells	GNLY, XCL1, GZMB, TNFRSF18, CCL5, GZMA, MATK	Down during labor	0.0147751	0.0689506
Decidual cells	IGFBP1, LUM, DKK1, IGFBP2, DCN, IGFBP4, PRL, IGFBP5, IGFBP6, TIMP3, CFD	Up during labor	0.0434366	0.0949327
Endometrial cells	LCN2, SLPI, MMP7, MSLN, MUC1, TACSTD2, SAA1	Down during labor	0.0474663	0.0949327
Fibroblasts	TPM2, PLA2G2A, SPARCL1, IGFBP7, SPARC, POSTN	Down during labor	0.0474663	0.0949327
Stromal-3 cells	IL6, TIMP1, CXCL1, CCL20, PI3, SERPINE1, ANGPTL4, SOD2, TGFBI, SLPI, NAMPT, VEGFA	Up during labor	0.0474663	0.0949327
Dendritic/Macrophage-1	APOE, CCL18, C1QA, SPP1, CTSZ	Up during labor	0.224002	0.321289
Dendritic/Macrophage-2	SPP1, C1QA, LGMN, AIF1, CSF1R, CCL2, CTSC	Up during labor	0.224002	0.321289
Endothelial cells	CCL21, IGFBP7, TFF3, CLU, LYVE1, TFPI, EFEMP1	Up during labor	0.252441	0.321289
Stromal-1 cells	TIMP1, TGFBI, IL1RL1, IGFBP3, DCN, SERPINE2	Up during labor	0.237932	0.321289
Monocytes	LYZ, S100A9, IL1B, S100A12, CXCL2, BCL2A1, CCL3, CCL20, PLAUR, FCN1, SOD2, EREG, IL1RN	Up during labor	0.450763	0.525891
Stromal-2 cells	APOD, IGFBP3, HGF, PLA2G2A, C7, GPC3, LUM, SERPINF1, RARRES2	Up during labor	0.820127	0.820127
T cells-activated cells	DNAJB1, HSPA1A, IL7R, HSP90AA1, JUN	Down during labor	0.766159	0.820127
