# Supplementary material for: The amniotic fluid proteome changes with term labor and informs biomarker discovery in maternal plasma
Source: Sci Rep. 2023 Feb 23;13:3136. doi: 10.1038/s41598-023-28157-3 (PMC9950459; doi:10.1038/s41598-023-28157-3)
Supplement: Supplementary file 7 — Supplementary Information 7. [file 41598_2023_28157_MOESM7_ESM.xlsx]

## Sheet: Supplementary Table 6
ID	Group	SL019100	SL007136	SL001731	SL019096	SL005173	SL007221	SL007108	SL000455	SL003755	SL014684	SL002565	SL004097	SL004101	SL005184	SL001728	SL001716	SL004396	SL007229	SL017128	SL001791	SL000481	SL007151	SL000459	SL007361	SL018921	SL007953	SL004489	SL012561	SL000448	SL003340	SL003650	SL005699	SL002722	SL004557	SL006131	SL004345	SL000137	SL003349	SL004827	SL005430	SL018509	SL005357	SL003774	SL003320	SL007631	SL012769	SL009328	SL008614
942296	TNL	4.15381	4.0268	7.83415	4.01792	8.67666	5.67807	5.04002	5.27426	5.15785	4.19377	3.97269	5.08321	4.51096	4.43962	5.58496	3.12102	3.7761	4.43962	7.53993	6.57743	3.75489	4.47249	12.6559	4.16189	6.89603	3.67807	3.80735	6.37851	4.94953	14.2834	13.2913	12.0001	3.79701	13.1235	4.99095	4.27798	3.89724	3.89724	14.8036	10.8359	5.79442	12.9412	4.09592	4.91169	5.43962	12.2854	13.4881	10.7653
953467	TNL	4.54226	4.06178	7.38198	3.926	8.86047	6.2854	5.26679	5.36807	5.33628	4.08746	3.848	5.1416	4.43962	4.21723	5.32912	3.21723	3.8679	4.53605	7.52356	6.53138	3.79701	4.78136	12.3368	4.1375	6.88874	3.81762	3.72247	5.90929	5.25172	15.5152	13.726	10.9921	4.00899	12.8474	5.12928	4.20945	4.07895	3.9542	15.1946	11.8935	5.60288	14.8818	3.85798	5.91169	5.38888	13.0033	13.3393	11.762
932764	TNL	4.44626	4	6.42122	4.56071	7.45697	5.54226	5.19377	5.57894	5.17393	5.0917	4.56682	5.12102	4.926	5.33271	5.36807	3.75489	4.04439	4.83289	7.30287	7.09064	4.60881	5.45286	11.2584	5.77347	7.06501	3.91648	5.25927	6.55305	5.1127	14.5181	12.3053	10.5181	4.65535	12.9108	5.64386	5.2854	4.70044	4.6837	15.5674	11.5084	5.66676	14.4861	4.59096	5.10014	6.42291	11.8398	12.9181	10.3904
932774	TNL	4.9542	4.22497	8.09908	4.8125	7.75221	6.28725	5.7252	5.66959	5.853	4.78136	4.39232	5.39232	4.98185	5.1416	5.95652	4.04439	4.6837	5	7.70598	7.18686	4.6837	5.10014	13.1992	5.29646	7.54148	4.45286	5.09592	6.81121	5.68089	14.1666	13.5076	11.6329	4.67243	13.3571	5.51096	4.96809	4.91648	4.41278	15.4679	11.9827	6.18785	12.8451	4.53605	5.73064	6.11478	12.5463	14.0579	11.233
953036	TNL	4.80219	4.34341	7.07253	4.32912	9.66729	6.38543	5.1819	5.35403	6.09592	4.49825	4.07039	5.24031	4.96347	4.62059	5.55152	3.57289	4.36457	4.84298	7.92778	6.82146	4.86295	4.6893	13.2856	4.67243	7.64241	3.75489	4.10434	6.63662	5.61471	15.2563	13.2184	11.8856	4.63227	12.6255	5.2211	4.8679	4.60288	3.94486	14.923	11.0912	6.8189	12.1417	4.16993	5.35755	5.94486	12.1027	13.8427	10.6117
953038	TNL	4.33628	3.97269	7.93723	4.26303	7.45943	6.41278	5.58496	5.86542	5.60585	4.3147	4.00899	5.75756	4.75489	4.90207	5.97728	2.8679	4.48543	4.57894	7.84109	7.1127	3.59694	4.82782	13.3809	5.08321	7.1416	3.47249	4.51096	7.00338	5.42626	15.5718	13.8872	11.225	3.99095	13.6504	5.43296	4.79181	4.24031	3.51096	15.1994	12.2939	5.92125	14.9989	3.9542	5.42962	6.07253	12.9478	12.9202	11.9449
953465	TNL	4.61471	3.7866	4.42626	4.21723	8.0493	5.63807	5.89239	5.24413	5.44626	4.8125	4.14568	5.23266	4.96347	4.99095	5.46271	3.3505	3.94486	5.20555	9.13263	7.26491	4.54226	5.08321	13.1369	4.82782	8.27612	3.56071	4.1375	6.8716	6.22882	14.6095	5.32912	11.3838	5.16993	13.3627	5.33271	4.90689	4.73335	3.81762	15.4465	12.4498	5.97499	12.0334	4.24031	5.66676	6.19771	13.6138	12.9749	11.1024
954353	TNL	6.78136	4.73877	8.2317	5.62059	6.48059	4.926	5.57289	7.40514	5.66959	5.10852	4.54226	5.33271	5.01346	4.82782	5.61765	3.39232	4.76553	5.06609	9.8173	8.51333	4.66676	6.13955	10.6432	5.08746	7.0607	5.40939	4.82782	5.32553	4.93546	16.0825	8.65356	5.40599	5.50462	12.6037	6.71287	5.16189	4.9542	4.39232	15.7486	8.64962	5.32912	15.1688	4.72792	5.50462	6.50621	10.5422	9.46638	11.1689
954440	TNL	4.78136	4.27798	6.11478	4.85798	6.98982	5.8679	5.56377	6.21917	5.57894	5.31832	4.46597	5.91886	5.2555	5.56682	5.69209	4.0268	4.70598	5.3505	8.31606	7.26115	5.1416	5.30012	13.2771	5.25172	7.57818	4.17792	4.66107	7.16491	7.27798	14.9104	5.89482	11.2081	5.61176	13.5592	7.04439	5.0268	5.76022	4.51728	14.5644	12.6204	5.926	16.1539	4.7866	6.47735	6.53294	12.8927	11.8139	12.4326
954441	TNL	4.0268	4.20163	6.13955	3.59694	6.2891	5.50779	5.11686	5.24031	4.82273	4.9542	3.80735	4.90689	5.06178	5.38888	5.75489	3.24793	3.65535	4.8125	8.26866	6.77479	4.853	4.32912	13.2632	4.90689	6.90929	3.27798	3.62059	5.82018	4.0268	15.4051	9.90689	11.9021	5.45615	13.2122	5.75489	4.76553	4.65535	3.88753	14.9449	11.3584	5.29278	13.8336	4.58496	5.6893	6.56682	11.3448	14.1232	11.0825
954442	TNL	4.38543	4.3505	8.71425	4.40599	6.28355	6.62644	4.71149	5.96578	4.93074	6.12722	4.55459	4.47249	4.45943	4.37851	4.89724	4.43296	4.3147	4.43296	8.9542	7.86295	4.39917	4.82273	13.6104	4.91169	7.51885	4.40599	4.24793	5.50462	4.42626	15.7914	11.0723	12.7948	4.73335	13.2602	5.37504	4.43962	4.36457	4.41278	15.7988	11.7427	4.60881	14.2816	4.39917	5.87036	5.70321	12.3539	13.0627	11.209
950098	TIL	4.64962	3.96347	8.85798	3.74416	7.59842	7.43879	5.17393	5.26303	5.69488	4.04439	3.54844	5.0268	4.52356	4.40599	5.54844	3.15381	4.20163	4.74953	7.83162	6.81378	4.04439	4.43296	13.2178	4.19377	7.03782	3.88753	3.7866	6.55305	5.12928	15.3353	14.5114	10.0479	3.8679	12.9821	4.89724	4.23266	4.27798	3.98185	15.0699	11.2666	5.97957	14.8364	4.1375	5.2817	5.46923	12.3785	7.25361	10.5349
950103	TIL	4.24031	3.9542	9.33673	3.75489	6.65964	6.36807	5.03122	5.2555	5.33628	4.19377	3.80735	4.926	4.64962	4.62059	5.65821	3.08746	4.17792	4.88753	7.09381	6.4446	3.60881	4.76553	12.3762	4.23266	6.64386	4.49825	3.83794	6.91169	5.51096	14.7676	14.8737	10.5497	3.73335	13.1363	4.93074	4.16993	4.10434	3.83794	15.6467	12.0464	4.98641	14.4699	4.37156	5.07468	5.48864	12.6541	13.225	10.7552
942323	TIL	3.90689	3.76553	11.3675	3.7761	7.01681	7.02791	4.51728	5.92125	5.30012	3.79701	3.848	5.45286	4.23266	4.63807	5.45615	3.87774	3.73335	4.93074	7.82528	6.8679	4.32912	4.30012	12.721	3.7866	7.46597	4.67807	4.87774	5.77083	5.62644	15.1935	16.553	11.095	3.79701	13.2124	5.48543	3.7761	3.81762	3.81762	15.6765	11.6075	3.98185	15.2969	4.0268	5.0045	5.20945	12.9004	12.885	10.7551
950068	TIL	4.14568	4.17792	8.39318	4.17792	7.14975	6.00675	4.56682	4.22497	5.10434	5.41278	4.16993	4.3147	5.59096	4.14568	5.33271	4.14568	4.38543	4.19377	8.43921	8.03947	4.21723	4.2555	13.4934	4.17792	7.44626	4.1375	4.41278	7.42878	6.0045	15.554	8.38457	12.2424	4.57894	13.5677	4.94017	4.37156	4.36457	4.17792	16.0966	12.3811	4.55459	13.7699	4.1375	5.60881	5.88264	13.1053	13.9068	11.1772
950061	TIL	4.20945	4.16993	9.49125	4.18587	8.13545	6.87529	4.33628	4.67243	4.90689	4.20945	4.21723	4.21723	4.16993	4.20945	5.03122	4.22497	4.20163	4.80219	7.51333	6.61618	4.17792	4.41278	13.0146	4.91169	7.13237	4.16993	5.42291	5.53294	4.22497	14.891	15.0515	11.4977	4.20163	13.0574	4.43962	4.18587	4.19377	4.2555	14.9496	11.8074	5.20945	14.5573	4.22497	5.02237	4.62644	12.8216	12.4834	11.673
954481	TIL	4.39232	3.72247	9.59339	3.53605	7.96578	7.03342	5.10852	5.66391	5.12928	3.71149	3.82782	5.20555	4.35755	4.29278	5.8802	3.48543	4.09592	4.66676	8.2031	7.01011	3.62059	4.64386	12.935	4.10434	7.48543	3.24793	4.1127	7.14262	4.94953	14.7596	15.4605	11.0322	3.80735	13.2066	4.99095	4.20163	3.94486	3.9542	15.7057	11.6343	5.89966	13.9765	4.15381	4.94953	5.54535	13.1428	13.606	11.4366
949883	TIL	4.32912	3.54844	7.59694	4.20945	7.12619	7.4363	5.48864	6.24413	5.70598	4.83289	3.51096	5.05311	4.76022	4.60881	5.59395	3.21723	4.65535	5.2555	8.05039	7.824	4.30012	4.853	12.9347	4.97728	7.40854	3.9542	4.18587	6.73471	5.69488	14.3623	13.3667	11.7982	4.926	13.3232	5.41616	4.47897	4.75489	3.3505	15.7172	12.1549	6.2854	13.7555	4.20945	5.95187	6.18388	12.6392	12.7391	11.0995
942326	TIL	4.66676	3.8679	9.47877	3.54844	6.98641	6.80478	5.36457	5.62936	5.8125	4.04439	4.1375	5.37156	5	5.6837	5.67807	3.53605	3.66676	4.64962	8.02625	7.03562	3.59694	4.70044	13.0616	4.18587	7.67737	4.36457	3.60881	6.92125	5.41954	15.1215	14.6415	11.2126	3.39232	13.1845	6.0268	4.06178	4.06178	3.70044	16.1438	11.8564	5.81506	12.2162	3.81762	4.65535	5.90207	12.6982	13.8262	10.4993
950075	TIL	3.93546	4.71699	9.09064	5.08321	6.3147	5.66959	4.87283	5.76553	4.33628	4.20163	3.88753	6.87406	4.37851	4.12928	5.80993	3.65535	4.03562	4.73877	7.25361	6.6865	3.64386	5.78136	12.583	5.36807	6.43296	3.62059	3.93546	6.51728	4.57289	15.5135	11.8913	10.5443	3.87774	13.313	5.33985	4.74953	4.3147	3.88753	15.4364	11.6088	4.93074	13.9798	4.05311	4.19377	6.48704	12.0544	13.2965	10.5224
954473	TIL	4.55459	4.14568	10.0474	3.89724	7.04658	8.17443	5.08746	5.35403	5.49506	4.07895	4.16189	5.54226	4.66107	4.24031	5.58796	3.40599	4.27798	5.20945	8.10276	7.36545	3.52356	4.64386	13.0026	4.43962	7.69349	3.60881	4.00899	6.48543	5.3147	15.3631	16.1318	11.1609	3.91648	12.6917	4.90207	4.20163	4.17792	4.06178	15.8217	11.8467	5.52982	13.6828	3.48543	4.48543	5.66391	13.218	12.5775	10.415
950107	TIL	4.27053	3.97269	7.91109	3.83794	7.20848	6.26303	4.8125	5.07039	5.0917	4.1127	4.00899	4.66107	4.54226	4.33628	5.4363	3.71149	3.96347	4.51728	7.13134	6.33092	3.52356	4.51096	12.3563	4.3505	6.91648	3.76553	3.926	6.41109	4.91648	16.0261	12.844	9.77429	3.79701	13.061	5.0917	4.24793	4.08746	4.0268	15.5074	11.3701	5.27798	12.4161	4.07895	4.7761	5.51412	12.8114	12.918	10.1049
949871	TIL	3.67807	4.14568	10.3173	3.41954	7.88874	8.53099	5.05745	5.49185	6.18587	3.60881	3.57289	5.33271	6.25172	4.33628	5.96809	3.48543	4.51728	5.2817	8.62534	8.20065	4.32912	5.07468	13.75	3.67807	8.09223	3.44626	3.37851	7.08852	5.55766	16.6491	15.1843	11.9654	4.2555	13.6489	5.00899	3.67807	3.65535	3.48543	16.3056	12.1957	6.09381	14.0242	3.76553	6.21723	6.17393	13.3697	14.2457	11.1482
950076	TIL	4.86295	3.59694	10.0861	3.33628	7.24413	7.42291	5.2555	5.80219	5.77347	3.59694	4.30012	5.23266	4.01792	4.49185	6.04221	3.29278	3.62059	4.63807	7.9431	7.48784	2.82782	4.07895	13.0503	3.66676	7.4545	4.49185	3.18587	6.73471	6.06824	15.4837	14.8841	11.1286	3.40599	13.5488	5.22882	3.79701	4.07895	3.21723	15.9257	12.2181	5.93074	13.8898	3.41954	5.17393	5.41278	12.7485	14.1584	11.3191
953073	TIL	4.1127	4.12102	8.14924	4.07895	5.88509	5.9472	4.42626	4.27053	4.76553	4.12102	4.10434	4.39232	4.05311	4.10434	4.88753	4.1127	4.15381	4.07039	7.70529	6.63081	4.06178	4.88753	12.6462	5.59694	7	4.0268	5.62352	6.38888	4.65535	15.479	12.6931	10.9773	4.07895	13.4687	4.52356	4.12928	4.07895	4.1127	15.4223	11.8338	4.37851	14.2126	4.07039	4.30743	4.76553	13.2994	13.7268	11.106
949867	TIL	3.98185	3.87774	10.726	4.09592	7.2182	7.03562	4.39917	5.32193	5.18587	3.99095	3.926	4.8679	3.8679	4.07039	4.88753	3.90689	3.926	4.07039	7.90328	7.46761	3.90689	4.36457	12.7436	4.33628	7.41954	3.90689	3.80735	6.41616	5.15381	16.3114	16.5696	11.1563	3.8679	13.6187	4.40599	4.12928	3.8679	3.87774	16.1985	12.4078	5.10852	13.1569	3.87774	3.926	5.36107	13.366	12.4465	11.1587
953068	TIL	4.52356	3.926	9.58984	4.18587	6.71149	7.87774	5.24413	5.27426	5.89482	3.97269	3.926	5.08321	4.57894	4.04439	5.59096	3.20163	4.19377	5.05311	7.81826	7.34607	3.45943	4.7866	13.7642	4.22497	7.84046	3.72247	3.59694	5.98868	5.54226	15.419	14.9655	12.6736	3.90689	13.348	4.69488	4.12928	4.10434	3.82782	15.903	11.7532	5.73335	13.4697	3.96347	4.80219	5.47573	12.1716	13.267	11.2259
950109	TIL	4.42626	4.10434	9.63517	4.38543	7.27146	5.74416	5.20163	5.35403	5.14568	4.85798	4.27798	5.07468	4.70598	4.8679	5.40259	3.58496	4.2555	5.10434	7.79766	6.67948	4.39917	4.92125	13.0723	4.91648	7.5947	4.00899	4.14568	6.55459	5.20555	14.6121	14.4932	11.3928	4.926	12.8692	5.26303	4.98185	4.71149	3.93546	15.3276	11.3658	5.54226	12.0581	4.27053	5.16189	6.19574	12.4604	13.2621	10.4125
950086	TIL	4.98641	4.35755	10.3964	4.69488	6.92955	7.02126	5.67243	5.75489	5.77873	4.89724	4.21723	5.41954	5.16591	5.05311	5.73335	3.49825	4.93074	5.25927	8.21965	7.32193	4.61471	5.77873	12.9444	4.94486	7.8802	4.20163	4.51728	7.25739	5.96809	15.6965	14.1416	11.9877	5.10852	13.6935	6.00899	5.02237	4.88264	4.27053	15.9042	12.0566	5.56682	14.8706	4.57289	6.09592	6.24603	13.2587	13.654	12.3683
954462	TIL	4.56071	4.16189	8.43962	3.63227	8.70943	6.58946	5.00899	5.69766	5.39917	3.65535	3.67807	5.16189	4.40599	4.32912	5.37851	3.37851	3.79701	4.67807	7.75154	6.49506	3.62059	4.33628	13.1195	4.0268	7.33539	3.48543	3.97269	6.27984	5.30378	13.5998	14.4116	11.4085	3.72247	12.8488	5.12516	3.9542	4.04439	3.9542	15.2716	11.1322	6.45615	13.5932	3.7866	5.46597	5.51728	11.4932	12.5767	10.3515
941474	TIL	4.26303	3.15381	11.252	4.71699	7.4822	7.45204	5.73606	6.06393	6.17393	4.39917	3.37851	5.47249	4.87283	4.60881	6.19967	3.07039	5.55459	5.1334	9.58214	7.73944	3.71149	6.20945	14.138	5.95187	8.25644	4.01792	3.24793	5.56071	4.30743	16.6126	16.5094	13.4681	4.52982	13.493	6.01123	4.1127	4.29278	4.49825	16.331	11.9066	5.57592	13.0952	3.66676	5.32553	6.32553	12.3233	13.9405	11.326
953065	TIL	4.32912	3.90689	10.0925	3.65535	6.91767	7.24127	5.06178	6.16591	5.99095	3.85798	3.87774	5.18982	4.3505	4.90689	5.93074	3.23266	4.2854	4.76022	8.10696	7.47573	2.90689	4.70598	13.2042	4.14568	7.26491	3.18587	3.87774	6.71836	4.65535	15.839	14.8229	12.1083	3.48543	13.2147	5.27798	4.03562	4.01792	3.65535	15.8371	11.6277	5.71973	14.2431	3.75489	5.00899	5.53294	12.9847	13.1087	10.8524
942318	TIL	4.1375	4.12928	9.52278	4.24031	8.83605	6.78398	4.47249	4.16993	4.27798	4.19377	4.19377	4.30743	4.35755	4.16189	4.64962	4.19377	4.08746	4.14568	7.62205	6.45779	4.12928	4.44626	12.6539	4.94017	7.1639	4.1127	4.51728	5.97269	4.49825	16.1198	15.2287	12.2771	4.12928	13.3559	4.79181	4.16189	4.15381	4.17792	15.24	11.4234	5.55152	13.1271	4.16189	4.09592	4.39232	13.1056	13.941	11.1344
954403	TIL	3.75489	3.03562	9.41066	4.63807	9.95303	7.6837	5.12102	5.46923	5.55459	3.03562	3.27798	5.00899	4.06178	3.64386	5.59991	3.1375	4.58496	4.74416	8.46066	7.83162	3.52356	4.44626	13.3343	4.05311	7.99039	3.1375	5.43962	7.08321	5.35755	16.0323	15.3354	12.3924	4.848	13.5805	5.08321	4.24793	4.96809	3.27798	16.1281	11.7839	6.77083	13.5003	3	6.0268	5.83036	13.005	14.0263	12.0367
950106	TIL	4.8125	4.34341	7.41954	4.37156	7.32463	5.66959	5.30378	4.76022	4.65535	4.853	4.37156	4.59096	4.29278	4.34341	4.88753	4.41278	4.89239	4.53605	7.17093	6.30743	4.3505	5.20163	12.9517	4.47249	6.89603	4.33628	5.10434	6.03342	4.47249	15.2411	13.0386	10.2551	4.3505	12.9711	4.43296	5.59395	4.38543	4.44626	15.3194	11.3829	4.45943	15.0143	4.41278	4.80735	5.1334	12.9131	13.5464	11.0957
[truncated: 1,262 more columns]
