# Supplementary material for: The amniotic fluid proteome changes with term labor and informs biomarker discovery in maternal plasma
Source: Sci Rep. 2023 Feb 23;13:3136. doi: 10.1038/s41598-023-28157-3 (PMC9950459; doi:10.1038/s41598-023-28157-3)
Supplement: Supplementary file 8 — Supplementary Information 8. [file 41598_2023_28157_MOESM8_ESM.xlsx]

## Sheet: Supplementary Table 7
ID	Group	SL004891	SL005679	SL004768	SL017611	SL001729	SL006705	SL009791	SL004812	SL000039	SL008143	SL011073	SL000064	SL004306	SL004919	SL005694	SL004899	SL004914	SL001737	SL013548	SL005358	SL003655	SL017614	SL004853	SL005574	SL008176	SL006910	SL004484	SL000409	SL000045	SL004118	SL010250	SL000164	SL003648	SL007206	SL004081	SL003647	SL013240	SL004860	SL003522	SL010529	SL000396	SL004823	SL017612	SL003524	SL003179	SL008574	SL004920	SL008039
s733	TIL	12.7284	14.6605	11.5498	14.2489	11.0966	9.36348	11.2918	13.9007	10.1965	13.0107	13.3771	9.96795	11.5624	11.3375	9.94017	6.55305	14.6929	10.0077	9.64386	13.0482	15.7787	12.5541	12.1577	11.5413	11.1917	12.8804	13.9826	15.4388	11.3677	12.3163	13.1973	9.62717	14.7509	14.8365	11.4432	13.6926	13.5037	12.172	12.7899	14.6108	10.9229	16.6963	15.7926	13.4375	9.74651	13.3727	14.1743	12.5984
s614	TIL	12.5432	15.4264	11.7426	15.0802	10.974	9.37112	11.3342	14.6945	10.063	13.9515	14.5612	9.69662	11.9913	11.7798	10.2798	6.89239	14.9665	10.192	10.3128	13.6376	16.4843	13.5253	11.8732	11.5184	11.5613	12.8021	13.5308	16.4754	11.4691	12.2645	14.048	9.67013	15.3668	14.8395	11.741	14.978	14.7081	13.1684	12.3288	15.249	11.1086	17.356	16.6878	14.684	9.65051	13.774	14.222	13.2061
s723	TIL	12.8961	15.2464	11.5671	14.7396	11.0014	9.76205	11.4878	14.4413	10.2029	13.79	14.5438	10.0183	11.8755	12.2527	10.918	6.7879	15.2047	10.1734	9.28401	13.83	16.0863	13.3092	12.1376	10.7581	11.6914	11.5487	13.7027	15.9381	11.382	12.5207	13.9771	9.58233	15.2443	15.5282	12.0154	14.6085	14.4371	12.9546	12.5238	15.1186	11.4445	16.5772	16.2696	14.3727	11.6303	14.8049	14.3148	13.1606
s14	TNL	12.255	14.8186	11.6889	14.6038	10.951	9.76039	11.1822	14.0725	10.8086	13.2907	13.8096	9.91812	11.6233	11.46	9.81234	9.2053	14.6252	9.9331	9.88798	13.3093	15.7966	13.0377	11.3464	12.3033	10.9829	12.0807	13.2187	15.6786	12.1107	13.3403	13.3754	10.068	14.8271	15.4425	11.3719	14.2639	13.773	12.9117	12.4985	14.4588	10.85	16.7254	16.0604	13.7532	10.6448	14.5283	14.1097	12.9239
s623	TIL	12.7812	15.6772	12.176	15.1147	11.1848	10.0069	11.4504	14.8056	9.84329	14.2109	14.7568	10.1505	12.2701	12.1517	11.1094	6.29094	15.4301	10.6475	9.19894	13.8789	16.4706	14.0155	13.218	11.2183	12.0311	12.3739	13.6824	16.491	11.7096	12.2292	14.3931	9.71373	15.4649	14.519	11.8332	14.7253	14.7052	13.403	12.6695	15.3911	11.5394	17.2228	16.8032	14.9502	10.3207	12.5559	14.0584	13.1922
s595	TIL	12.9215	15.3317	11.3639	15.1055	11.03	9.39446	10.9677	14.5206	10.0146	13.7443	14.4578	10.0316	11.7682	11.4904	9.94281	6.87283	14.9749	10.1534	9.55075	13.4888	16.3637	12.5318	10.6588	10.2779	11.2696	12.2776	14.0322	16.2212	11.1465	11.8958	13.9859	9.71493	15.2695	15.1764	11.4441	15.0821	14.5334	12.571	12.334	14.9853	10.9503	17.3848	16.6756	14.5579	10.9029	13.4546	14.2937	13.0834
s598	TIL	12.9196	15.4741	12.0612	15.1966	11.3201	9.604	11.8726	15.096	10.0764	14.3995	15.2316	10.6868	12.4684	12.4193	11.2037	6.68229	15.3386	10.5935	9.20604	13.9287	16.7282	14.2309	12.5281	11.2613	12.06	12.0787	13.9611	16.6354	11.0338	12.6889	14.486	9.93737	15.7513	15.2999	11.9414	14.9115	14.9048	13.3992	12.7482	15.4851	11.4178	17.2287	16.8576	14.7189	9.64746	13.971	14.4417	13.5571
s597	TIL	13.9077	15.5704	12.109	15.2226	11.0161	10.3433	11.4727	14.6935	10.0003	14.1417	14.965	9.18611	12.3712	12.0877	10.6259	7.1416	15.1702	10.7699	9.15785	14.0204	16.3568	13.8041	13.5687	11.0442	11.9653	12.2049	15.2034	16.2054	11.28	12.4963	14.3838	9.55344	15.6357	14.8708	11.8649	15.0229	14.8987	13.4114	12.3604	15.1831	11.315	17.159	16.6549	14.8309	11.4089	14.4556	14.2746	13.5893
s600	TIL	12.7873	15.2249	11.6999	14.7794	11.1922	10.0686	11.3528	14.3713	9.5651	13.8181	14.5758	10.4524	12.027	12.1696	11.0561	7.19377	15.153	10.2026	9.31311	13.7186	16.0209	13.6057	12.809	12.1702	11.5499	11.8855	13.8066	16.1829	12.5394	12.917	14.0708	10.0037	15.2022	16.3196	12.319	14.6295	14.5369	13.2893	12.8629	15.2594	11.2158	16.8153	16.431	14.4113	9.91528	14.5123	14.1611	13.2454
s596	TIL	13.0026	15.3418	11.7979	14.882	10.7252	9.73437	11.4213	14.6908	9.96636	13.9928	14.1018	10.0298	11.9462	12.1758	10.2007	6.35755	15.2717	10.2063	9.26959	13.6086	16.3628	13.5499	13.1832	12.1502	11.7314	12.1314	14.536	16.3507	11.4664	12.6796	14.2166	9.52826	15.3268	14.8954	11.7522	14.8031	14.4684	12.88	13.0306	15.2708	10.9525	16.9629	16.6006	14.5971	10.9288	14.0859	14.1879	13.3002
s593	TIL	13.0358	15.6175	11.8817	15.0853	12.2473	9.67631	11.7271	14.6249	9.92437	13.8814	14.827	10.2692	12.1101	12.0755	10.936	6.64674	14.9198	10.3476	9.42815	13.7137	16.3479	13.8983	13.078	11.722	11.8718	12.2585	14.0903	16.2884	11.2145	13.0024	14.5282	8.97785	15.4383	14.8281	11.8215	15.064	14.5272	13.1998	12.6725	15.3131	10.9704	17.2067	16.8212	14.871	10.4911	14.3784	14.5211	13.3107
s15	TNL	12.7122	15.0677	11.7655	14.91	11.1177	9.6101	11.0789	14.3969	10.2678	13.5533	13.5619	10.0165	11.6072	11.6929	9.52356	6.92244	15.6377	10.3129	9.44832	13.3625	16.1367	13.1424	11.8199	11.9731	11.3606	12.6173	13.6972	15.8408	11.3839	12.521	13.9163	9.81618	15.1794	14.594	11.4421	14.9531	13.6589	12.8051	12.5027	14.6562	11.1513	17.1409	16.4173	14.1663	10.441	14.3572	14.0921	12.7161
s610	TIL	12.8295	15.2053	12.0373	15.0756	10.8452	9.86913	11.5037	14.6141	9.95826	13.7955	14.3601	10.343	12.0349	12.028	9.80122	6.32373	15.1191	10.3827	9.33494	13.3786	16.308	13.5927	12.6587	10.8236	11.7331	12.8191	13.7814	16.4259	11.3214	12.1952	14.3808	9.35072	15.365	14.7522	11.7975	14.9666	14.3175	12.4898	12.5631	15.023	11.0428	17.2784	16.7737	14.9338	10.7717	13.5899	14.0727	13.0584
s588	TIL	12.3784	14.9617	11.8413	14.7915	11.1658	9.06259	11.3243	14.0228	9.91991	13.4185	13.814	10.5586	11.4179	11.4279	9.62936	6.62498	14.7418	10.0351	9.76437	13.2444	15.7496	12.9416	11.9394	11.9566	11.2736	13.0391	13.4322	15.8331	11.0625	12.5703	13.8526	9.87958	14.9583	15.1514	11.6955	14.7105	13.7521	12.3076	11.9686	14.2652	11.1878	16.7289	16.07	13.6258	9.50918	13.7298	13.8694	12.6934
s601	TIL	12.3941	14.4503	11.568	14.439	10.9378	9.72826	10.9339	13.8398	9.91394	12.9643	13.5494	9.78496	11.1767	10.8023	10.7679	6.84298	14.7645	9.92541	9.73115	13.1603	15.64	12.7383	12.0824	12.7944	10.9661	12.4245	13.0205	15.5765	11.2184	12.5586	13.3548	9.89618	14.6963	15.1749	11.4354	14.4808	13.851	12.9502	12.9895	14.5791	11.0342	16.7273	15.8636	13.7666	10.6262	14.4438	14.3071	12.6717
s617	TIL	13.2961	14.4433	11.6496	14.0569	10.1547	8.89785	11.8226	13.9842	10.1758	13.8501	11.4796	11.0224	11.5812	12.5667	10.4962	6.23074	14.6322	10.3458	9.43775	13.7905	15.7447	12.3139	11.2896	11.6048	11.5683	11.3519	14.2277	15.2078	11.5422	12.4442	13.8098	9.31786	15.3238	15.7404	11.6159	14.3569	12.2942	11.6783	12.4027	13.7369	10.9554	16.5035	15.7413	13.5951	9.41109	13.8816	14.1729	12.7
s607	TIL	12.671	15.8108	12.1649	15.2733	11.1527	10.2586	11.3145	15.1114	9.93103	14.2814	14.3737	9.95971	12.3075	12.2022	10.307	6.83794	15.087	10.688	9.54959	14.1949	16.6965	13.7973	13.077	11.3571	11.9065	12.106	13.7137	16.0343	11.2915	12.3667	14.1345	9.74853	15.6753	14.1295	11.6539	14.7716	14.7322	13.1104	12.4854	15.004	11.4619	17.3289	16.6637	14.9896	9.95696	13.7451	13.9357	13.6839
s603	TIL	12.8635	15.7271	11.6879	15.1308	10.6528	9.85518	11.6352	14.6853	11.3781	14.0635	14.7054	10.3589	12.1155	12.5994	10.5963	6.64241	15.0357	10.4181	9.52101	14.0579	16.4212	13.8307	12.1513	12.0757	12.115	11.5904	13.7558	16.5729	11.305	12.0768	14.367	9.91424	15.5219	14.7061	11.8573	14.9947	14.7361	13.1888	12.9331	15.5958	11.3679	17.2566	16.9393	14.8963	12.271	13.2622	14.3702	14.2669
s622	TIL	13.0604	16.1031	11.6741	15.0879	11.2552	10.1385	11.6838	14.8689	10.0455	14.2169	15.0341	9.69488	12.1769	12.1443	10.2946	6.62498	15.8233	10.227	9.53294	14.1721	16.5927	13.6487	13.4851	11.5363	11.6839	12.6474	14.346	16.6226	11.7084	12.6051	14.5149	9.62917	15.5777	15.2647	11.8884	15.1499	14.9238	13.0762	12.7632	15.6951	11.1541	17.465	16.8592	14.8218	11.2689	14.5827	14.4205	13.3086
s11	TNL	12.5485	14.9682	11.5417	14.7016	11.0721	9.33069	10.5195	14.1626	9.8133	13.5122	13.2292	9.75489	11.2872	10.9768	9.97241	6.55305	14.3251	10.4243	9.4582	13.3506	15.8879	12.6435	11.3393	11.5503	10.9319	12.2435	13.2326	15.5021	12.1021	12.7766	12.9812	10.178	14.9269	14.8107	11.4931	13.5109	13.6993	12.7164	12.3373	14.1981	11.3133	16.9181	15.9524	14.2056	10.088	14.3686	14.1729	13.082
s20	TNL	12.8941	15.3675	11.9822	15.1669	11.1666	9.63445	11.0499	14.7831	10.2163	14.0619	13.2231	9.13776	11.9626	12.18	10.6717	6.3505	14.4827	11.1658	9.45656	14.0026	16.4828	13.6007	12.0939	11.8127	11.7566	11.5745	13.3864	15.8209	11.7932	12.6149	13.9283	9.91543	15.5752	14.4631	11.8499	14.9854	13.865	13.076	12.3022	14.2832	11.4315	17.2685	16.4567	15.0794	9.92719	13.5812	13.9913	13.5427
s19	TNL	13.7752	14.3891	11.4613	13.9742	11.1736	9.926	11.6682	14.0139	10.1688	13.6792	13.1067	9.75205	11.5094	12.2298	10.1805	6.47086	15.2573	10.0692	9.51944	13.6641	15.8636	12.2811	11.0468	11.3824	11.5808	12.1122	13.3414	15.2268	11.4844	12.4063	13.33	9.96217	15.2959	14.8841	11.5702	13.305	13.6834	12.2612	12.0191	14.3125	11.2097	16.7091	15.6677	13.2437	9.46189	14.6359	14.6288	12.8016
s1	TNL	12.7539	15.5768	11.8739	15.13	11.0629	10.4791	10.6609	14.4913	10.9944	14.1505	13.3932	9.51708	12.0956	11.7619	9.79149	6.50779	14.9208	11.0327	9.33539	13.9414	16.3267	13.0976	11.7823	11.3653	11.8189	12.4688	13.4499	15.5814	11.5455	12.0298	14.0954	9.76868	15.6926	15.026	11.7816	14.9877	14.3733	12.9075	12.0441	14.4606	11.1812	17.3144	16.5938	14.7835	11.3088	13.4215	13.888	13.0703
s5	TNL	12.2716	14.9163	11.3725	14.3651	11.3616	9.56701	11.0464	14.0783	10.056	13.4203	13.6634	10.3664	11.495	11.3862	9.67136	7.91109	15.1658	9.82146	9.80607	13.3553	15.9231	12.6709	10.4412	11.6436	10.8165	12.6451	12.6753	15.5493	11.6142	12.3085	13.4904	9.82766	14.8627	14.9588	11.4757	15.1462	13.9981	12.4887	12.0491	14.7291	11.2503	17.0868	15.9459	13.4783	9.8986	14.582	14.608	12.6865
s591	TIL	12.9993	15.3922	11.7832	14.767	10.6955	9.7039	11.5018	14.6573	9.81506	13.9325	14.2362	9.42501	12.059	11.7535	10.7186	6.6279	15.1699	9.91827	9.61618	13.7775	16.2975	13.5006	12.8254	12.7144	11.5107	12.0596	13.9941	16.2862	11.7515	12.1295	13.983	9.77083	15.2949	15.4351	11.7323	14.858	14.2944	12.716	12.4563	15.2244	10.7714	17.0998	16.4743	14.058	10.2273	13.5114	14.3387	13.1069
s17	TNL	12.6175	15.1874	11.6776	14.8456	11.3636	9.88768	11.0625	14.3536	9.81362	13.6869	14.1723	10.0937	11.7186	11.5678	9.19131	6.61471	14.9126	10.0833	9.48643	13.3455	16.1664	13.3302	11.5934	11.4744	11.285	11.8708	13.5132	15.7561	11.8545	12.1752	13.9092	9.53041	15.14	15.2437	11.6971	14.9583	14.2553	13.007	12.3689	14.8938	11.1355	17.2116	16.4309	14.5057	10.0132	14.3876	14.0671	13.0629
s728	TIL	12.9775	15.404	11.7842	15.16	11.9385	10.2859	10.4766	14.7648	10.2165	13.8733	14.0499	10.6012	11.7835	11.526	10.2752	6.99661	14.8358	10.756	9.49965	13.9827	16.3794	13.175	12.6442	11.7705	11.4089	13.0083	13.8707	15.1482	11.6359	12.1067	13.0152	9.90177	15.5522	15.2271	11.8034	15.0461	14.6297	13.336	12.1271	14.6168	11.3958	17.2253	16.3728	14.6708	11.5191	14.197	14.1074	13.3721
s616	TIL	12.8908	15.3822	11.8356	14.944	10.6519	9.57497	11.6047	14.5887	10.0662	14.0314	13.5261	9.57024	11.9593	12.0808	9.84172	6.98868	15.0271	10.5226	9.64692	13.7813	16.1906	13.467	12.1226	11.3705	11.8776	12.1264	14.4403	15.9672	11.261	12.1181	13.9735	9.68562	15.271	13.9227	11.4653	14.5344	14.0051	12.5952	12.7328	14.8142	10.8419	16.9302	16.4007	14.2804	9.68036	13.293	14.1831	13.2114
s604	TIL	12.7916	15.3114	11.7163	14.6141	11.0195	10.0348	10.9962	14.2883	10.3244	13.4575	14.1752	10.2586	11.5348	11.6107	10.225	6.36632	15.1712	10.3343	9.60084	13.1292	16.0993	12.8583	12.3297	10.5583	11.2998	12.7019	13.8457	16.2983	11.6317	12.4669	13.7809	9.63227	14.9875	15.6095	11.8576	15.2723	14.2775	12.5765	12.5499	14.9284	12.1105	17.1807	16.3224	13.8863	9.95085	15.0159	14.1422	12.7804
s4	TNL	12.3188	14.7658	11.6388	14.4959	11.6826	9.40088	11.1839	14.0682	10.0908	13.371	13.5589	10.6461	11.4537	11.7022	10.0048	6.83036	15.1221	10.0541	9.81362	13.3214	15.8669	12.9799	10.2862	12.483	10.9757	13.0733	12.7546	15.8266	11.8611	12.6596	13.5835	10.5603	14.9834	15.3744	11.9419	14.8641	13.8444	12.7632	12.6401	14.7301	11.3314	16.5808	15.8475	13.8193	10.3546	14.8711	14.2892	12.8024
s625	TIL	12.9243	14.9645	12.1501	14.7377	10.5821	9.06958	11.7205	13.7965	10.2737	13.554	13.2825	9.34496	11.9384	11.8411	11.5258	6.08321	14.4219	12.0553	10.179	13.4711	15.5999	13.2644	12.6052	10.9482	12.0596	11.5015	13.1037	15.428	11.9543	12.8528	14.2079	10.8435	14.9852	13.3426	11.4321	14.1223	13.4864	11.9395	12.6591	14.2915	10.7836	16.7897	16.4438	14.587	9.28448	13.6182	13.2026	12.5973
s608	TIL	12.421	14.8849	11.6284	14.8622	12.753	9.98485	11.2647	14.3801	9.82861	13.5327	13.7986	10.1153	11.6889	11.9743	10.2973	6.4446	14.6753	10.1753	9.54554	13.4599	16.0648	13.5151	11.6081	12.24	11.3629	12.9187	13.2011	15.9359	12.4637	12.5652	13.8083	9.40599	15.1004	15.1252	11.9096	14.8492	14.2926	12.9902	12.424	14.9518	11.1705	16.8743	16.3251	14.2119	9.78594	13.6125	14.0898	12.9733
s21	TNL	12.9721	15.1297	11.7744	15.0475	11.452	9.60844	11.6868	14.4657	10.0112	13.6672	14.3668	9.55516	11.6372	11.8386	11.5331	6.1918	15.7926	10.7536	9.38737	13.3966	16.1731	13.2257	12.5867	11.1219	11.5889	11.6874	13.7425	16.2536	11.8078	13.0162	14.1797	9.19918	15.2843	14.9664	11.6242	14.7698	14.3176	13.8349	11.684	14.696	12.17	17.0834	16.6193	14.991	10.0286	14.1465	14.2195	13.0795
s738	TIL	12.4914	14.9203	11.4021	14.3115	11.0481	9.63209	11.1685	13.8781	10.195	13.1871	13.8546	10.8985	11.1804	11.3449	9.90373	6.61765	15.0126	9.90313	9.71201	13.1489	15.6899	12.7445	10.3793	14.5533	11.2236	13.2377	12.5372	15.7517	11.7389	12.71	13.3202	9.40045	14.8904	15.8158	12.866	13.9013	13.822	12.4657	12.7929	14.7543	10.8625	16.8328	16.1536	13.3389	11.618	14.4678	14.1026	12.8101
s618	TIL	13.0897	14.7874	11.6165	14.3094	10.3183	8.93693	11.4256	14.1652	10.867	13.7154	11.968	9.84078	11.551	12.1709	10.2303	6.47411	14.4481	10.3252	9.45512	13.5469	16.0203	12.7219	11.8855	11.2447	11.3862	12.0806	14.2317	15.7767	11.6619	12.361	13.704	9.12438	15.1801	15.5474	11.6207	15.2494	12.3039	11.5839	12.4277	14.1944	11.1316	16.7997	15.9962	13.6598	9.05853	13.6836	14.3527	12.7757
s730	TIL	15.1491	14.3419	12.0129	12.7672	9.59208	8.21772	13.3209	14.8634	11.0464	14.8974	8.95797	9.6125	12.4372	13.2224	11.4273	6.75756	11.4577	10.5126	9.08028	14.9925	16.6863	11.0236	12.6375	11.5575	12.0865	9.97714	16.2992	15.2994	11.5676	12.7285	14.7407	9.01792	16.2701	14.0826	12.0507	13.2761	9.86651	9.02901	12.391	10.366	10.1645	17.1451	15.8947	12.299	10.1365	13.7095	14.5114	13.4402
s611	TIL	12.1768	14.9244	11.7361	14.7414	11.5928	9.3199	11.2885	14.2645	10.0561	13.5976	13.7724	10.2068	11.6886	11.703	10.5528	7.17493	15.0671	9.85347	10.486	13.4729	16.0809	13.3708	11.9905	10.6769	11.3826	12.624	13.1016	16.1527	10.9814	12.8009	13.776	9.71648	15.1007	14.5505	11.6271	14.9224	13.9098	12.656	12.5649	14.9932	11.1724	16.8644	16.2183	13.9012	9.45964	14.4064	13.9371	13.0118
s13	TNL	12.5891	14.5582	11.7037	14.6927	11.3339	10.3007	10.1635	14.15	9.90072	13.321	13.099	9.64422	11.1367	11.0504	9.56567	6.44956	14.4267	10.8131	9.21043	13.1676	15.9348	12.5319	12.0278	10.3676	11.0653	12.6413	13.4274	14.7026	11.3795	13.0369	13.2746	9.72144	15.0844	14.8402	11.4133	14.9725	13.923	12.9516	12.0915	13.9135	11.8752	16.917	15.9708	14.0463	10.7924	15.0707	13.6459	12.5837
s734	TIL	13.0526	15.1002	11.5413	14.6031	10.9259	9.23074	12.0078	14.5758	10.1752	14.057	13.6242	10.013	12.2089	12.6526	10.7402	7.02126	15.1683	10.2626	9.45759	14.1011	16.1856	13.7202	11.8978	12.0247	11.9472	12.4162	14.1749	16.0556	11.6991	12.6044	13.9109	9.26115	15.4082	15.2532	11.9994	14.65	13.7903	12.8402	12.6225	14.9688	11.0137	16.6715	16.1305	14.0746	10.217	14.6803	13.8962	13.6292
s741	TIL	13.3957	14.853	11.6237	14.1757	13.3187	8.59096	12.1524	14.5399	10.0925	14.3976	10.8728	9.76686	12.0733	12.9767	10.8922	6.15583	14.3685	10.2461	9.17567	14.3258	16.336	12.5315	12.1711	11.4588	11.9029	11.5186	14.2969	15.7152	11.0806	12.3443	14.4429	9.60918	15.7761	14.7567	11.7545	14.6753	11.6557	10.9187	12.925	13.7131	10.6167	17.0582	16.0227	13.6578	9.89391	13.9567	13.9916	13.1801
s609	TIL	12.9809	15.7316	11.9257	15.0369	11.131	9.2891	11.9119	14.8321	9.82464	14.1386	14.3148	10.1707	12.3704	12.1166	10.4517	7.08321	15.4659	10.168	9.45224	14.0717	16.5137	13.6515	12.9092	11.7505	11.848	11.545	13.905	16.6775	11.6345	12.3306	14.5236	9.50184	15.5744	13.7321	11.6563	14.8684	14.3593	12.8386	12.868	15.1386	11.1077	17.2746	16.6193	14.6231	9.89087	13.7391	13.9179	13.0881
s16	TNL	12.611	14.6879	11.5091	14.4847	11.2428	9.43546	11.3677	14.0419	9.93162	13.5498	13.6833	10.4696	11.5221	11.9895	10.0792	6.86913	15.1862	10.0869	9.43734	13.3547	15.78	13.0456	11.3274	11.6393	11.3134	12.1416	13.6705	15.4682	11.2861	12.5906	13.329	9.79116	15.0165	14.7618	11.6686	14.4652	14.0698	12.4411	12.3929	14.7703	10.9748	16.6398	16.0118	13.743	11.6467	14.3521	14.6351	12.9279
s740	TIL	14.0442	14.3757	12.3464	13.9738	10.634	8.69697	12.1133	14.1532	10.184	13.8488	10.1197	9.94808	11.5799	12.701	11.0318	7.16792	13.7264	10.0616	10.5729	13.909	16.0144	12.3794	12.6581	10.9652	11.5859	11.1542	15.5853	15.4891	11.6003	12.321	14.1874	9.67119	15.3434	14.4783	11.3313	14.4505	11.2912	10.8619	12.6601	13.3299	10.6991	16.6291	15.9517	13.4406	10.1585	14.0261	13.6387	12.2126
s612	TIL	13.0974	15.464	11.8355	14.8735	11.5612	9.23266	11.8909	14.698	9.89996	14.193	14.0224	10.2033	12.1603	12.3828	10.7618	6.25172	14.7598	10.1143	9.34185	13.9692	16.2352	13.7876	12.8587	11.2997	12.01	12.1968	14.0017	16.4169	11.7191	12.239	14.4203	9.26327	15.5186	14.9274	11.8842	14.6778	13.8302	12.5342	12.6119	14.7768	11.0712	16.8713	16.4919	14.711	9.65231	14.8233	13.9077	13.6679
s12	TNL	13.3771	16.0079	12.2771	15.1072	10.6715	10.1685	11.7947	14.9916	10.0135	14.3943	14.5524	9.31832	12.3252	12.3559	11.0976	6.22882	15.1015	10.6071	9.44294	14.4568	16.4789	13.9132	12.8299	10.4488	11.8774	11.6199	14.2292	16.3573	11.3036	11.9267	14.7711	9.58045	15.6973	14.6343	11.9328	14.589	14.5269	13.053	12.5789	15.1796	11.256	17.0719	16.7954	15.2779	10.3034	13.3173	13.7711	13.6676
s613	TIL	13.9385	14.614	11.6951	14.361	10.4225	9.98257	12.3472	14.0914	10.8211	13.7275	13.4434	8.59842	11.5163	12.4049	10.432	6.05094	15.3454	10.0937	9.385	13.5128	15.8961	12.6651	12.4537	12.8359	11.865	13.0222	14.2423	15.6105	11.3029	13.921	13.6801	8.87744	15.2184	16.4065	11.6903	13.9803	13.725	12.6846	12.491	14.5196	10.7935	16.4612	16.3962	13.6099	10.7004	14.1658	13.0362	13.3026
s620	TIL	13.0527	15.7928	12.033	15.0164	11.3963	9.87314	11.8676	15.0676	9.84565	14.2149	14.6956	9.55574	12.1523	12.2446	10.6931	7.00338	15.6656	10.4411	9.7923	13.9911	16.7663	13.9423	12.8284	11.4386	12.052	12.6572	14.2381	16.4997	11.387	12.9479	14.4273	9.16315	15.666	14.4613	11.8813	14.7575	14.5671	12.9735	12.7544	15.5998	11.0926	17.3732	16.9023	14.7043	9.86589	13.5583	13.9343	13.1997
s615	TIL	12.9711	15.3696	11.8487	14.9074	11.207	9.85487	11.5857	14.5549	10.0249	13.9664	14.6957	10.2818	11.9435	12.3961	10.5478	6.2114	15.3595	10.3394	9.35821	13.6636	16.2739	13.7299	12.8939	11.3578	12.1795	12.7861	13.8786	16.4412	12.0958	12.1858	14.0931	9.43671	15.3462	15.3841	11.8298	14.7937	14.6131	13.2235	12.5205	15.3653	11.3679	16.9633	16.5323	14.4775	9.62607	14.5117	13.9281	13.4407
s594	TIL	12.9208	14.4871	11.5525	14.1074	9.6756	8.48945	11.5248	13.8462	10.182	13.5855	10.1013	10.3196	11.4636	11.9802	10.113	6.8716	12.7192	10.1489	9.48462	13.6833	15.5989	12.265	11.5763	10.8033	11.0945	12.2437	14.1446	15.1637	11.735	12.7629	13.8143	9.20604	15.0279	15.1856	11.4533	14.6014	10.2718	9.88524	12.5574	11.9273	10.2076	16.4603	15.7619	13.7115	9.79442	14.8422	13.2232	12.6407
s599	TIL	13.3885	14.6803	11.9187	14.3956	9.74584	8.16591	12.024	14.27	10.4573	13.8904	10.1324	9.92674	11.716	12.5664	11.1115	6.12928	13.0342	10.3415	9.08773	13.8253	15.8487	13.0479	12.6535	11.5673	11.6028	10.1324	14.8129	15.7084	11.5606	13.0961	14.1606	9.22497	15.2014	14.4912	11.771	14.7217	10.8797	10.775	12.9453	12.98	10.5628	16.7093	15.9146	14.1348	10.2533	13.791	13.8334	12.9255
s9	TNL	12.4453	15.3247	11.7719	14.7654	10.9439	8.98499	11.2927	14.6296	10.5586	14.0119	13.8635	10.3735	12.0601	11.8929	10.2388	6.15785	14.9389	10.2527	9.42438	14.056	16.245	13.6456	10.9163	12.0675	11.2981	11.9788	13.5304	16.381	12.0854	12.3995	13.8432	9.23888	15.1849	14.5124	11.9085	14.626	13.9361	12.8058	12.4859	14.7855	11.1495	16.9097	16.2624	14.4292	10.9794	13.9034	14.1718	13.3206
s10	TNL	12.5329	15.0778	11.5683	14.5559	11.3484	9.61728	11.3445	14.443	10.1438	13.7532	13.9664	9.75439	11.9184	11.9279	10.2731	6.41278	15.0749	10.0592	9.31198	13.5787	16.161	13.3439	11.3565	11.4717	11.2678	12.3177	13.8946	16.2603	11.5569	12.6902	13.5097	9.77923	15.1862	14.943	11.8492	14.6071	14.1064	12.7395	12.5046	14.9394	11.1381	16.8733	16.1187	13.8991	10.4836	14.2088	14.3703	13.067
s6	TNL	12.6269	14.2951	11.4894	13.9738	10.9708	9.50462	11.3366	13.9097	10.1119	13.2546	13.1117	10.2576	11.3106	11.689	10.1055	7.45697	15.0776	9.93443	9.6193	13.228	15.6573	12.3764	11.3202	11.6968	11.2928	11.6293	13.6218	15.2243	11.6757	12.5494	13.1923	9.78218	14.7865	15.3739	11.5872	14.6637	13.3632	12.131	12.4152	14.2512	10.864	16.3018	15.5575	13.0451	10.6533	14.2614	13.8916	12.5578
s735	TIL	12.6988	15.4581	11.5435	14.6225	11.4724	9.3394	11.8352	14.7144	10.3162	14.0664	13.8976	10.1508	12.1763	12.3164	10.7062	6.3505	15.3668	10.2802	9.38995	13.931	16.2172	13.4656	12.2088	12.2296	11.8405	12.4154	13.6494	15.8993	11.3834	12.2961	13.8762	9.55113	15.2561	15.1146	11.5564	14.3851	14.1137	12.7101	12.8555	15.0339	11.1397	16.7411	16.0828	14.3945	9.49625	13.929	14.05	13.3578
s602	TIL	13.0003	15.6468	11.7283	14.6638	10.6396	9.3031	11.8889	15.0221	9.97241	14.4836	13.6596	9.56586	12.3447	12.5826	10.9976	6.10852	15.4892	10.3015	9.35579	14.2185	16.7334	13.5776	13.0022	11.6819	11.8823	11.9265	14.363	16.8722	11.7431	12.7834	14.3711	9.18686	15.8525	14.5318	12.0879	15.1019	13.836	12.5219	12.461	14.9846	10.9861	17.4389	16.526	14.238	9.39017	14.0052	13.8346	13.4383
s18	TNL	12.6055	14.7702	11.6034	14.6466	10.5335	9.81922	11.3243	14.0552	9.84125	13.3705	13.6435	10.3449	11.5296	11.6281	10.4137	6.43962	14.5644	10.2373	9.45615	13.3144	15.7757	13.1279	11.3101	11.1636	11.213	12.2082	13.401	15.5116	11.7575	12.649	13.6206	9.71287	15.0024	14.7741	11.5	14.7062	14.0479	12.8357	12.4469	14.5513	11.0127	16.5961	16.0812	14.0306	10.0516	14.4246	14.203	12.649
s592	TIL	14.1474	15.3123	12.0278	14.8237	10.0215	8.58007	12.4407	14.9751	10.3407	14.6567	10.8195	9.27403	12.6057	13.1746	11.7219	6.31107	13.5919	10.4807	9.2281	14.6394	16.5885	13.1659	13.7993	12.1136	12.0543	11.43	15.8208	15.7306	11.4359	12.2202	14.6269	9.36982	15.9428	13.8062	11.794	14.5284	11.3419	10.7996	12.9057	13.6929	10.7304	17.0207	16.4634	14.507	10.0715	13.1706	13.9656	13.5643
s624	TIL	12.9258	14.9535	11.8533	14.6522	10.9888	9.35226	11.5528	14.3386	10.103	13.7107	13.0912	9.22954	11.7318	12.043	9.71201	6.54535	15.0147	10.1349	9.62553	13.6179	16.0974	12.9876	12.3455	13.3653	11.6274	12.5172	14.4621	15.9778	11.3005	12.8367	13.9048	9.93354	15.2433	15.2149	11.5844	14.6109	13.3719	12.3441	12.7636	14.6884	11.2456	16.9229	16.2958	14.0109	10.5275	13.943	14.1013	13.1211
s605	TIL	13.3343	15.1807	11.9218	14.7944	10.3008	8.76918	12.0242	14.3604	10.102	14.1038	12.8117	9.67313	12.0899	12.4002	10.9341	6.27984	14.7737	10.2604	9.29278	13.939	16.0226	13.5576	12.7313	11.2701	11.625	11.4284	14.6749	16.1648	12.0784	12.525	14.2321	9.03837	15.2826	14.2378	11.5918	14.5469	13.0794	12.4779	12.643	14.3632	11.0627	16.854	16.3861	14.5512	10.4796	13.2836	13.8786	13.2508
s729	TIL	13.0407	15.3383	11.5513	14.7268	12.3178	9.26936	11.8539	14.6213	10.1835	14.0599	13.7708	10.1029	11.9653	12.3963	11.0378	6.52982	15.7029	10.1581	9.45183	13.8073	16.3731	13.281	11.5962	11.7333	11.612	12.2931	14.3671	16.2269	11.4204	12.7572	14.13	9.3208	15.5124	16.5689	12.034	14.4063	13.9585	12.5316	12.3461	15.3527	10.9424	17.1887	16.3421	14.2239	9.50263	14.0206	14.3443	12.97
s725	TIL	13.0871	15.2472	11.6249	14.5025	10.3032	8.93015	12.1718	14.4923	10.2549	13.9727	12.6196	9.52513	12.0111	12.3102	10.5535	6.33985	14.9972	10.1762	9.22617	14.1307	16.1643	13.4343	12.6609	11.6773	11.7189	11.2074	14.5443	16.1784	12.0252	12.6835	13.8676	9.76852	15.3191	14.9877	11.8658	13.7463	13.1865	12.3835	12.8262	14.9351	10.9461	16.8754	16.283	14.1536	11.238	14.5189	14.5059	13.3366
s7	TNL	12.1886	14.5025	11.4928	14.2736	12.1308	9.16667	11.1104	13.8613	10.0759	13.2272	13.3535	10.1729	11.057	11.9235	11.7317	7.72451	14.4598	9.9857	9.69975	13.1812	15.6175	12.8686	10.6581	11.8629	11.2756	12.0507	13.0705	15.1842	11.0764	12.4488	13.0969	9.46659	14.8307	14.5738	11.1899	13.7924	13.2175	11.9714	12.6354	14.0484	10.8157	16.3556	15.7438	13.1218	10.584	14.3689	13.9009	12.6125
s731	TIL	12.3811	15.3009	11.542	14.8353	11.1694	9.97871	10.7908	14.2788	9.91274	13.4384	14.5016	10.6745	11.4821	11.1432	10.0067	6.88509	14.9174	10.112	9.62553	13.2709	16.1631	12.9596	12.1316	11.5394	10.9333	13.1327	13.1308	15.8247	11.4494	12.3926	13.5861	10.0976	15.0706	15.1813	11.3254	14.6975	14.741	13.0176	12.5316	14.8846	13.6138	17.2837	16.2621	14.3132	9.13006	14.789	14.333	12.8806
s589	TIL	12.2949	15.2102	11.4767	14.6757	10.9079	9.52199	11.6776	14.4621	10.1456	13.6706	13.9364	9.84141	11.6604	11.8932	10.1288	6.53605	14.962	9.76951	9.54978	13.5923	16.1136	13.3754	11.9563	10.9216	11.4382	12.0434	13.6122	16.236	11.2769	11.9508	13.7317	9.89633	15.2102	14.9974	11.6386	14.3411	14.004	12.5515	12.8221	15.0471	11.1464	16.8988	16.1558	14.1468	10.5832	14.0365	14.188	13.0891
s3	TNL	12.7987	14.343	11.7191	14.0811	11.0955	9.17916	11.162	13.648	10.1824	13.1054	12.686	10.3103	11.1737	11.3815	9.6749	6.53916	15.0241	10.016	9.89269	13.0487	15.5144	12.4988	11.3822	11.1295	10.8486	12.0984	14.285	15.38	11.8444	13.0332	13.0257	9.96015	14.7398	14.5736	11.7551	14.2985	12.8943	11.9322	12.3737	14.1441	11.1765	16.4584	15.6108	13.3895	10.0334	14.4353	13.8106	12.6169
s8	TNL	12.4909	14.8834	11.5592	14.6099	11.0156	9.14924	11.3291	14.1199	10.123	13.3685	12.982	9.99421	11.5031	11.4813	9.43838	6.98527	14.5134	9.99266	9.75238	13.2276	15.9777	13.0819	11.6047	13.7066	11.0686	12.4972	13.168	16.164	11.4464	12.8441	13.4844	9.58665	14.9847	15.5824	11.6762	14.7151	12.9146	12.6123	12.2467	14.2321	11.0216	17.0058	16.0817	14.0051	10.3465	14.1096	14.0542	12.7711
s606	TIL	13.175	15.386	11.808	14.7779	10.3741	9.09566	11.954	14.3568	9.92318	13.9263	13.5698	9.59021	11.9256	12.1391	11.6507	6.74147	14.9392	9.89951	9.56434	13.674	16.0292	13.3702	11.7516	11.7041	11.5433	12.17	14.2003	15.8551	11.3636	12.233	14.1572	9.1814	15.2197	14.0841	11.4942	14.8131	13.6176	12.4119	13.0941	15.0064	10.8489	16.883	16.3458	14.2783	9.31741	12.8238	13.9879	13.0589
s587	TIL	13.464	15.4155	11.7934	14.9184	11.9603	9.83495	11.6839	14.5133	10.8214	13.7408	14.1068	10.1707	11.8418	12.0521	10.6982	6.67807	15.111	10.2125	9.38802	13.5565	16.1368	13.45	14.5347	11.475	11.6185	11.3162	14.911	16.0425	11.5278	12.7496	14.2265	9.34407	15.2209	15.0328	12.7433	14.7351	14.2151	12.8585	12.613	15.1093	10.9103	16.9896	16.4646	14.1654	11.4735	14.9913	13.8909	13.0195
s2	TNL	12.0612	14.937	11.4039	14.3017	11.0256	8.83447	11.0879	13.9457	10.4353	13.4552	12.8152	9.83147	11.5376	11.4292	9.85253	6.76022	14.6467	9.82575	9.58402	13.6407	15.7015	12.7457	11.4704	10.7871	10.9906	11.9093	12.7992	15.9025	11.6248	12.9023	13.1517	9.88142	14.8799	15.2099	11.3913	14.2394	12.9667	11.719	12.5703	14.2814	10.9956	16.6525	15.7025	13.4778	9.34961	14.3509	14.1077	12.896
s732	TIL	12.8058	14.182	11.443	13.8056	11.1036	9.45183	11.517	13.7775	10.0538	13.4782	12.6475	10.2622	11.3952	11.6199	10.1628	6.66959	15.26	9.79067	9.8189	13.3976	15.6187	12.3178	12.0185	11.6935	11.3905	12.8297	14.0304	15.5836	12.2625	13.2067	13.2894	9.63445	15.087	15.5572	11.9124	14.0016	13.1742	12.0863	12.6659	14.1947	11.1764	16.4672	15.4986	13.079	10.0914	14.4046	14.0213	12.635
s727	TIL	12.6739	14.7927	11.5207	14.23	11.5468	9.36654	11.4541	14.0207	9.94764	13.3495	13.5835	9.54535	11.399	11.6118	9.55899	6.81634	15.0603	9.78136	9.59619	13.324	15.8597	12.6036	10.9452	12.2803	11.0481	12.9483	13.7143	16.0198	11.2996	12.4441	13.621	10.4949	15.0486	15.1986	11.6366	13.969	13.856	12.5327	12.7127	14.955	11.4962	16.9918	15.7907	13.9279	10.4792	13.8519	14.4886	12.6233
s619	TIL	14.1645	14.7013	11.929	14.2909	10.6685	9.30218	12.1068	13.7938	10.2303	13.3335	12.9061	10.6528	11.5712	11.8278	10.1888	7.10643	14.3798	10.0456	9.56967	13.0986	15.5599	12.6631	12.7036	11.6446	11.5195	11.4522	15.7661	15.1662	11.6703	12.805	13.7021	9.55209	14.9402	14.1045	12.0624	13.4718	13.0848	11.7906	12.6099	13.9361	10.6053	16.7299	16.0352	13.5984	10.8389	13.8069	12.8126	12.5283
s726	TIL	12.1539	13.7809	11.3671	13.8202	11.5277	9.52239	10.8878	13.2841	10.2131	12.5066	12.9795	10.6439	10.5444	11.0633	9.23194	6.84046	14.8482	9.6907	9.55631	12.698	15.1718	12.1339	10.7525	11.9659	10.7823	12.3187	12.9888	15.3142	11.0239	13.1831	12.7643	9.70338	14.3018	15.6118	11.3092	13.855	13.5508	12.3264	12.9805	14.1984	10.99	16.2438	15.5215	13.0315	10.2258	14.823	13.7069	12.2777
s742	TIL	12.909	14.9678	11.5787	14.5708	11.4131	9.75004	11.7329	14.4559	10.504	13.6994	14.083	10.1016	11.8272	12.1272	10.8247	6.76155	15.4191	10.0347	9.50661	13.6457	16.0974	13.2321	11.8683	11.8634	11.7731	11.5409	13.5083	15.9709	11.6309	12.9391	13.9182	9.8544	15.1996	15.3211	11.8734	15.0311	14.3145	12.8521	12.98	15.048	11.0656	16.729	16.0594	13.8612	9.44501	13.5611	14.3018	13.0324
s621	TIL	12.4934	14.658	11.4109	14.3972	10.8478	9.36501	11.2388	14.0471	10.1888	13.316	13.7478	10.1841	11.2287	11.5373	9.82639	6.77873	15.1866	10.0107	9.65607	13.152	15.8026	12.6253	11.3459	11.0554	11.2219	12.4836	13.6712	15.7242	11.2896	12.1139	13.3987	10.1976	14.8447	15.4438	11.8781	14.5809	13.7129	12.4966	12.5553	14.616	11.3785	16.6533	15.8913	13.6161	10.6964	14.4023	14.4296	12.4731
s590	TIL	12.3013	14.643	11.4176	14.6821	10.7175	9.11426	11.1489	14.2152	9.91946	13.3959	13.7121	9.50661	11.6756	11.6571	9.84784	6.62644	15.0599	9.8933	9.6994	13.3097	16.0119	13.1646	12.4492	12.2854	11.4278	12.3679	13.0789	16.32	11.8868	12.6389	13.5414	9.41151	15.0085	15.134	11.7523	14.3798	13.6656	12.7349	12.6874	14.7438	11.0749	16.7794	16.1055	13.9962	10.6123	14.6161	14.2163	12.8875
s737	TIL	12.8143	15.0423	11.7066	14.5988	10.7587	9.29163	11.4796	14.2939	10.6775	13.5458	13.8531	10.0828	11.4985	11.6549	10.1772	6.05961	15.3627	9.99266	9.57422	13.2575	16.1675	13.0841	12.2629	12.2887	11.2901	13.0591	14.1126	16.3911	11.3065	12.9993	13.5299	9.48684	15.045	16.0858	11.8922	15.1442	14.013	12.7324	12.5536	14.9793	11.7385	17.2411	16.3019	13.8704	10.1936	14.4821	14.4244	12.8766
s724	TIL	13.137	15.4418	11.7671	14.8072	11.2425	9.23793	11.9302	14.7298	9.91633	13.9503	14.2763	10.1896	12.2406	12.1542	10.6206	6.35403	15.1529	10.1157	9.35271	13.7844	16.3805	13.6734	12.3639	11.513	11.5957	12.4361	14.2263	16.3688	11.979	12.9069	14.3966	9.30675	15.3932	14.5598	11.9193	14.98	14.4001	13.1163	12.844	15.2916	11.2142	17.0129	16.4097	14.4495	11.4357	14.2862	14.6734	13.3586
s739	TIL	12.2837	14.4453	11.5334	14.1535	10.8535	9.39167	11.3299	13.5889	10.0345	13.1316	13.0501	9.81778	11.2691	11.2065	9.81362	6.59096	14.6672	9.92896	10.0515	13.1491	15.414	12.5005	12.318	11.9851	11.1802	12.7589	12.932	15.3987	11.4887	13.0843	12.9178	10.3822	14.7854	14.775	11.3354	13.6806	13.393	12.162	12.6376	14.3758	10.897	16.5251	15.4636	13.236	10.2183	14.2547	14.0651	12.4035
s736	TIL	12.9522	15.4548	11.6549	14.6869	11.0284	9.56853	11.7849	14.4965	10.2825	14.0001	13.7329	9.55248	12.2283	12.3293	10.7874	6.4446	15.1621	10.3038	9.40088	14.0755	16.0465	13.6472	12.9322	12.1988	11.9855	12.0815	14.0302	16.05	11.7553	12.6043	14.0259	9.49965	15.2833	14.9208	12.0321	14.64	14.064	12.7961	12.9413	15.2408	11.0303	16.7397	16.2241	14.0292	12.3885	14.2177	14.115	13.2047
[truncated: 33 more columns]
